# Supplementary material for: Multidimensional assessment of anxiety through the State-Trait Inventory for Cognitive and Somatic Anxiety (STICSA): From dimensionality to response prediction across emotional contexts
Source: PLoS One. 2022 Jan 25;17(1):e0262960. doi: 10.1371/journal.pone.0262960 (PMC8789173; doi:10.1371/journal.pone.0262960)
Supplement: S1 Database — (CSV) [file pone.0262960.s010.csv]

Age	Sex	STICSA_State_1	STICSA_State_2	STICSA_State_3	STICSA_State_4	STICSA_State_5	STICSA_State_6	STICSA_State_7	STICSA_State_8	STICSA_State_9	STICSA_State_10	STICSA_State_11	STICSA_State_12	STICSA_State_13	STICSA_State_14	STICSA_State_15	STICSA_State_16	STICSA_State_17	STICSA_State_18	STICSA_State_19	STICSA_State_20	STICSA_State_21	STICSA_Trait_1	STICSA_Trait_2	STICSA_Trait_3	STICSA_Trait_4	STICSA_Trait_5	STICSA_Trait_6	STICSA_Trait_7	STICSA_Trait_8	STICSA_Trait_9	STICSA_Trait_10	STICSA_Trait_11	STICSA_Trait_12	STICSA_Trait_13	STICSA_Trait_14	STICSA_Trait_15	STICSA_Trait_16	STICSA_Trait_17	STICSA_Trait_18	STICSA_Trait_19	STICSA_Trait_20	STICSA_Trait_21	STAIY1_1	STAIY1_2	STAIY1_3	STAIY1_4	STAIY1_5	STAIY1_6
27	2	1	3	3	3	4	1	2	2	3	3	3	3	2	1	1	4	4	2	3	1	1	3	3	3	3	4	2	3	3	4	4	2	2	3	3	3	4	4	3	3	2	2	3	4	3	4	2	3
23	2	2	1	1	2	2	1	1	1	1	1	2	1	1	1	2	1	1	3	1	1	1	2	1	1	2	2	1	1	1	1	1	2	1	1	1	2	1	1	3	1	1	1	2	2	1	2	2	1
21	2	1	1	2	1	1	1	1	1	1	4	1	2	1	1	1	3	2	1	2	2	1	2	1	3	1	1	1	1	1	1	4	1	1	1	1	1	3	3	2	3	4	4	2	1	1	2	1	2
42	2	1	1	1	2	1	1	1	1	1	1	2	1	1	1	1	2	1	1	1	1	1	1	2	3	3	1	1	1	1	1	1	2	1	1	1	1	2	1	1	1	1	1	1	1	1	2	1	1
30	2	1	1	1	2	2	1	1	1	1	2	3	1	2	1	1	4	1	1	3	1	1	2	2	3	3	3	3	2	2	2	2	3	2	3	2	3	4	2	2	3	2	2	2	1	1	2	2	1
48	2	1	2	1	2	2	1	1	1	1	2	4	1	1	1	1	2	2	1	1	1	1	2	4	2	2	3	1	1	1	1	3	4	1	1	1	1	2	2	1	1	1	1	1	2	2	1	1	1
41	2	1	2	2	2	2	3	3	3	1	1	2	1	1	2	1	1	2	1	1	1	1	2	2	2	2	2	2	2	2	2	1	2	1	2	1	2	2	2	2	2	2	1	1	1	3	4	1	2
20	1	1	1	1	1	1	1	1	1	1	2	2	1	1	1	1	1	2	1	2	1	1	1	1	2	1	2	3	1	2	1	2	2	1	1	1	1	1	2	1	2	1	1	1	1	3	3	1	1
22	2	1	1	1	2	2	1	1	1	1	2	2	1	1	1	1	1	1	1	2	1	1	1	1	1	2	2	1	1	1	1	2	2	1	1	1	1	1	1	1	2	1	1	1	2	1	3	2	1
19	2	1	2	2	1	1	2	2	2	2	1	2	3	1	1	2	2	2	1	2	1	1	1	2	2	2	2	2	2	2	2	2	2	2	2	1	1	2	2	1	2	2	1	3	3	3	4	3	2
26	1	1	1	1	1	1	1	1	1	1	1	1	1	1	1	1	1	1	1	1	1	1	1	1	2	1	1	1	1	1	1	1	1	1	1	1	2	1	1	2	1	1	2	1	1	1	1	1	1
22	2	1	1	1	1	1	1	1	1	1	1	1	1	1	1	1	1	1	1	1	1	1	2	2	1	1	1	1	2	2	1	2	1	1	1	1	2	1	2	1	1	2	1	1	1	1	1	1	1
21	2	1	1	3	4	1	1	1	1	4	4	3	1	4	1	1	2	2	1	4	1	1	1	1	3	4	1	1	1	1	4	4	3	1	4	1	1	3	4	1	4	1	1	1	2	1	4	2	4
20	1	3	2	2	3	2	1	1	1	1	2	3	1	2	1	1	3	2	2	2	1	1	4	2	2	4	2	3	1	3	3	3	3	2	2	1	1	3	3	4	2	2	1	2	2	1	3	1	1
24	2	1	2	1	3	1	1	1	1	1	3	4	2	1	1	1	3	4	1	3	1	2	2	2	2	2	1	1	1	1	1	3	4	2	2	1	1	4	4	1	3	2	2	2	3	2	3	2	2
26	2	1	1	2	2	3	1	2	2	1	3	2	1	1	1	1	3	3	1	3	1	1	1	1	2	2	3	1	2	1	1	3	2	1	1	1	1	3	3	1	3	1	1	3	2	1	2	2	2
43	1	1	1	2	2	2	1	1	1	1	3	2	1	1	1	1	2	2	1	2	1	1	1	1	2	2	2	1	1	1	1	3	2	1	1	1	1	2	2	1	2	1	1	1	3	2	1	3	3
22	2	1	1	1	1	1	1	1	1	1	1	2	1	1	1	1	1	1	1	1	1	2	3	2	1	1	1	2	1	1	1	1	2	1	1	1	1	1	1	2	1	1	3	1	1	1	2	1	1
45	2	3	2	3	3	3	1	1	1	2	4	3	1	2	1	4	4	4	1	4	3	1	2	1	3	3	3	1	1	2	2	4	3	1	2	1	4	4	4	1	4	3	1	4	4	4	3	4	4
28	2	1	1	1	1	1	1	1	1	1	1	1	1	1	1	1	1	2	1	1	1	1	1	3	1	1	1	1	1	1	2	2	2	1	1	1	1	2	3	1	2	1	1	1	2	2	1	1	1
23	2	1	2	1	2	1	1	1	1	3	3	1	1	2	1	1	4	1	1	4	1	1	3	3	2	3	1	1	1	1	3	3	1	1	3	1	1	4	2	2	3	1	2	2	1	2	2	1	1
39	2	1	1	2	2	2	1	1	1	2	2	2	2	1	1	1	1	3	1	3	1	1	1	1	3	3	2	1	1	1	2	3	3	2	1	1	2	2	4	1	4	1	1	1	2	1	2	1	2
18	1	2	1	2	2	1	1	1	1	1	2	2	3	1	1	1	3	3	3	1	1	1	2	1	2	2	1	2	2	1	1	2	2	3	1	1	2	3	2	3	1	1	2	2	2	1	2	2	1
42	2	3	4	4	3	4	3	4	4	4	4	4	1	4	2	1	1	4	3	4	1	1	3	4	4	3	4	3	4	3	4	4	4	1	3	2	1	3	4	3	4	1	1	4	3	4	4	1	4
19	2	1	1	2	1	2	1	1	1	1	1	2	2	1	1	1	1	2	1	1	1	2	2	1	1	1	2	1	2	1	1	2	2	2	1	1	1	1	3	1	1	1	2	1	2	1	2	2	1
19	2	1	1	2	1	1	1	1	1	1	3	1	1	1	1	1	2	3	1	2	1	1	2	1	2	1	1	1	1	2	2	3	1	1	1	1	1	2	2	1	1	1	1	1	2	1	1	1	1
22	2	1	1	2	3	3	1	1	1	2	4	1	1	3	1	2	2	2	1	2	1	1	2	2	2	4	4	1	1	1	3	3	1	1	2	3	3	1	1	1	3	1	1	2	3	1	2	1	1
18	2	3	4	4	3	3	2	1	1	4	4	3	2	4	4	2	3	3	3	4	3	1	4	4	4	3	3	1	1	1	4	4	3	1	3	4	1	3	4	3	4	3	2	3	3	3	4	4	3
42	2	3	2	2	1	1	1	1	1	1	1	2	1	1	1	1	1	2	1	1	2	2	2	2	2	1	1	1	1	1	1	1	1	1	1	1	1	1	1	1	1	2	2	2	1	1	3	3	1
43	2	1	1	1	1	1	2	2	1	1	3	2	1	1	1	1	2	2	1	2	2	1	2	2	2	3	1	2	2	1	2	4	2	3	3	1	2	3	3	1	2	3	3	2	2	1	3	2	1
22	2	2	2	2	2	2	1	1	1	2	3	2	1	1	1	1	4	2	1	2	3	1	3	3	3	2	3	2	2	2	3	3	2	3	2	1	2	4	2	1	2	3	1	2	2	2	1	1	1
23	1	2	1	2	2	3	3	2	1	1	2	1	1	1	1	1	2	2	1	1	1	1	3	2	2	2	3	2	1	1	1	1	1	1	1	1	1	1	1	1	1	1	1	1	2	2	3	2	1
20	2	1	1	1	1	2	1	1	1	1	1	1	1	1	1	1	1	2	1	1	2	1	2	2	2	2	1	1	1	2	2	2	2	2	2	1	1	2	2	2	2	2	2	2	2	1	2	2	1
22	2	2	2	3	4	3	1	2	3	3	4	1	2	3	2	1	3	4	2	4	1	2	3	3	4	4	3	1	2	3	3	4	1	2	3	2	2	3	4	3	4	1	2	3	2	3	3	3	3
42	2	4	3	3	3	3	1	2	1	3	3	2	1	2	1	1	2	2	2	2	1	1	4	3	3	4	3	1	1	1	2	3	2	1	2	1	1	2	2	1	2	1	1	2	2	1	4	2	1
22	2	1	2	2	2	1	1	1	1	1	1	1	1	1	1	1	1	1	1	1	1	1	2	2	2	2	1	1	1	1	1	1	1	1	1	1	1	1	1	1	1	1	1	2	2	2	3	2	1
19	1	1	1	1	2	1	1	1	1	1	3	1	1	1	1	1	4	1	1	2	1	1	1	1	1	2	1	1	1	1	1	4	2	2	1	1	1	4	1	1	1	1	1	1	1	1	1	1	1
21	1	1	1	1	1	1	1	1	1	1	2	1	1	1	1	1	1	1	1	1	1	1	1	1	1	2	1	1	1	1	1	2	1	1	1	1	1	1	1	1	1	1	1	1	1	1	2	1	1
32	2	1	2	2	1	2	1	2	2	1	2	2	2	1	1	2	1	1	1	1	1	1	2	2	2	2	2	1	2	2	1	3	3	2	2	1	2	2	2	1	3	2	1	2	2	2	3	2	2
33	2	1	1	1	1	1	1	1	1	1	1	2	1	1	1	1	2	2	1	1	1	1	1	1	1	1	1	1	1	1	1	2	2	1	1	1	1	2	2	1	1	1	1	1	1	1	2	1	1
20	2	1	1	1	2	2	1	1	1	2	3	3	2	2	1	1	2	2	1	2	1	1	2	1	2	2	2	1	1	1	2	3	2	2	2	1	1	2	2	1	2	1	1	1	2	1	3	2	2
22	2	1	1	1	1	1	1	4	1	1	3	3	3	1	1	1	3	4	1	3	1	1	2	2	1	4	1	2	4	1	1	4	4	4	2	1	1	4	4	1	3	1	1	1	2	1	4	1	1
22	2	1	1	1	2	2	1	1	1	1	3	1	1	2	1	1	1	1	1	1	1	1	2	2	2	2	2	1	1	2	3	3	2	1	4	1	1	1	1	1	2	1	1	2	1	1	2	1	1
25	2	1	1	1	1	1	1	2	1	2	2	2	1	1	1	1	1	1	1	1	1	1	1	1	1	1	1	1	2	1	2	2	2	1	1	1	1	1	1	1	1	1	1	2	3	1	4	1	2
36	1	1	1	1	1	1	1	1	1	1	1	1	1	1	1	1	1	1	1	1	1	1	1	1	1	1	1	1	1	1	1	1	1	1	1	1	2	4	2	1	2	1	4	1	1	1	1	1	1
20	1	2	2	1	2	1	1	1	1	1	2	1	2	2	1	1	2	4	2	2	1	1	2	3	2	3	1	2	1	1	1	2	2	1	2	1	1	3	4	2	2	2	1	3	3	1	1	2	1
23	2	2	3	2	1	2	1	1	2	1	3	1	2	1	1	1	1	2	1	2	1	1	2	2	1	1	2	2	2	2	1	3	2	2	2	2	1	2	4	2	2	2	2	3	1	2	3	1	1
20	2	1	2	1	1	1	1	2	1	1	1	1	2	1	1	1	1	1	1	1	1	1	2	1	1	1	1	1	1	1	1	1	1	1	1	1	1	1	1	1	1	1	1	1	1	1	3	1	1
34	2	1	1	2	2	1	1	1	1	2	1	1	1	2	1	1	2	1	1	1	1	1	1	1	2	2	1	1	1	1	2	2	1	1	2	1	1	2	1	1	2	1	1	2	2	1	2	3	3
56	2	2	2	2	2	1	1	1	1	1	2	2	1	2	1	1	3	1	1	2	1	1	2	2	2	2	1	2	1	1	2	2	2	1	2	1	1	3	2	1	3	1	1	3	1	2	3	1	3
20	2	1	3	1	1	1	1	1	1	1	2	1	1	1	1	1	1	1	1	2	1	1	1	4	1	1	1	2	1	1	1	2	1	1	1	1	1	1	1	1	2	1	1	1	1	2	2	1	1
19	2	1	2	3	3	4	1	1	4	3	4	2	3	1	1	1	3	2	1	2	1	1	2	2	3	3	4	2	1	4	3	4	3	3	2	2	2	3	3	2	2	1	2	3	3	3	3	3	3
20	2	1	1	3	1	1	1	1	1	1	4	1	1	3	1	3	3	1	1	2	3	1	1	1	3	1	1	1	1	1	1	4	1	1	3	1	3	3	1	1	3	3	1	1	1	1	4	1	1
22	2	1	1	2	2	2	1	1	1	2	3	1	1	2	1	1	2	2	1	3	1	1	1	1	2	2	2	1	1	1	2	2	1	1	2	1	1	2	2	3	2	1	1	1	3	1	2	1	1
21	2	2	3	3	2	1	2	2	3	3	3	2	3	2	1	1	3	2	2	3	3	2	3	3	3	2	3	3	2	3	4	3	3	3	4	1	2	4	3	3	4	3	3	4	4	3	4	4	3
26	1	1	2	2	1	1	1	3	2	1	3	1	1	2	1	1	2	2	1	2	1	1	2	2	3	2	1	1	3	1	2	3	1	1	2	1	1	3	2	1	2	2	1	2	3	4	4	3	3
19	2	1	1	2	2	1	1	1	1	1	2	1	1	1	1	1	1	1	1	1	1	1	1	1	2	2	1	1	1	1	1	2	2	1	1	1	1	1	2	1	1	1	1	2	1	3	2	1	1
18	1	1	1	1	2	1	1	1	1	1	2	1	1	1	1	2	3	2	1	2	1	1	2	1	1	2	1	1	1	1	2	2	1	1	1	1	1	2	1	1	2	1	1	2	2	2	2	2	1
37	2	1	2	1	1	1	1	1	1	2	1	3	1	1	1	1	1	2	1	1	1	1	1	1	1	1	1	1	1	1	2	1	3	1	1	1	1	1	2	1	1	1	1	2	2	1	3	2	1
50	1	1	2	1	1	1	2	2	1	1	4	1	1	1	1	1	1	1	1	1	1	1	1	2	1	1	1	1	1	1	1	4	1	1	1	1	1	1	1	1	1	1	1	2	1	1	1	1	1
21	2	3	2	4	3	4	1	2	1	3	4	1	1	4	1	1	4	4	2	4	1	1	4	2	4	3	4	1	2	1	3	4	1	3	4	1	2	4	4	4	4	1	1	3	3	1	4	4	2
36	2	3	1	2	1	1	1	1	1	2	3	2	1	2	1	1	4	1	1	2	2	1	1	1	2	2	1	1	1	1	2	2	2	1	3	1	1	4	2	1	2	1	1	2	2	2	4	3	2
18	2	2	2	4	3	3	2	2	2	3	3	3	1	3	2	1	2	3	2	3	3	4	3	2	4	4	3	1	2	3	3	3	3	1	3	1	1	2	3	2	2	3	4	3	3	3	3	3	2
21	2	1	2	1	1	2	1	1	1	1	2	4	1	1	1	1	2	4	1	3	1	1	2	3	1	1	3	1	1	1	1	2	4	1	1	1	1	2	4	1	3	1	1	2	2	2	2	2	1
27	2	1	1	2	3	2	1	1	1	2	3	1	1	2	1	1	3	2	1	2	1	1	1	2	3	2	2	2	2	1	2	3	1	1	2	1	1	1	2	2	3	2	1	1	2	1	2	1	1
18	2	1	2	2	2	1	1	1	1	2	2	2	1	1	1	1	2	1	3	2	1	2	1	1	2	1	1	1	1	1	1	3	2	1	2	1	1	2	1	1	2	1	1	1	1	1	3	2	1
20	2	3	3	2	2	2	1	1	2	2	1	3	2	2	1	1	4	2	3	1	4	1	3	2	2	2	2	1	2	2	2	2	3	3	2	1	1	3	2	3	2	4	1	2	2	2	2	2	1
20	2	3	3	2	2	4	1	2	1	2	3	2	1	3	1	3	4	4	2	4	1	1	2	3	2	2	3	1	2	1	2	4	2	1	3	1	3	4	3	1	4	1	1	3	3	3	3	3	2
20	1	1	1	1	1	2	1	1	1	1	2	1	1	1	1	1	1	1	1	1	1	1	1	1	1	1	3	1	1	1	2	2	1	1	1	1	1	1	2	1	1	1	1	1	1	1	1	1	1
20	1	1	2	1	3	2	1	1	1	1	1	2	3	1	2	1	1	3	1	2	1	3	1	1	1	2	2	1	1	1	1	2	2	2	1	1	1	1	3	1	2	2	2	1	1	1	2	1	1
26	1	2	2	2	2	2	1	1	1	1	2	2	1	1	1	1	1	2	1	1	1	1	1	1	2	2	2	1	1	1	1	1	2	1	1	1	1	1	2	1	2	1	1	1	2	1	2	1	1
23	1	3	3	2	1	2	1	1	1	1	4	1	2	1	1	1	1	2	4	2	2	1	2	2	2	1	2	1	1	1	1	2	1	2	1	1	1	2	2	2	1	2	2	1	1	2	2	1	1
35	2	3	4	4	4	2	1	2	2	3	3	2	1	3	1	1	3	2	1	3	2	1	1	4	4	4	3	1	2	2	3	3	2	1	3	1	1	3	2	1	3	2	1	2	3	2	3	3	2
19	2	3	2	3	4	3	2	2	1	3	4	3	2	4	3	2	3	3	2	3	3	1	1	2	3	3	3	2	2	2	4	3	3	2	4	2	2	3	3	2	4	2	2	2	2	3	4	3	2
23	2	2	1	1	1	1	1	1	1	1	4	1	1	1	1	1	2	1	1	1	1	1	2	1	2	1	1	2	1	1	1	4	2	2	1	1	1	1	1	3	3	3	1	3	1	1	2	2	1
44	2	1	2	1	2	1	1	1	1	1	2	2	1	1	1	1	2	1	1	1	1	1	1	2	1	2	1	1	1	1	1	2	2	1	1	1	1	1	1	1	1	1	1	2	2	1	2	2	1
19	2	1	2	2	2	3	1	1	2	2	4	1	1	3	1	1	4	4	1	4	1	1	2	2	3	2	3	1	2	2	3	4	1	2	4	1	2	4	4	2	4	1	1	2	2	1	1	2	1
19	2	1	1	2	1	2	1	1	1	1	3	1	1	1	1	1	4	2	1	2	1	1	2	1	2	1	2	2	2	1	1	2	1	1	1	1	1	3	2	1	2	2	1	1	1	1	1	1	1
49	2	3	2	2	2	2	2	2	2	2	2	1	4	2	2	3	3	2	1	2	2	1	1	2	2	2	2	2	2	2	2	2	1	4	2	2	2	2	2	2	2	2	1	3	3	3	3	3	3
31	2	1	2	2	2	2	1	1	1	1	1	1	2	2	1	1	1	2	1	2	1	1	2	3	3	3	4	1	1	1	2	3	2	2	3	1	2	2	3	1	3	2	1	2	3	1	2	2	1
20	2	2	2	3	4	1	1	1	1	1	2	2	1	1	1	2	2	2	1	2	1	1	2	2	2	4	2	1	1	1	2	3	2	1	2	1	3	4	3	1	4	1	1	3	4	2	4	3	2
21	2	3	1	4	4	3	2	2	1	3	4	4	4	4	1	1	3	2	3	3	2	1	3	1	3	4	3	2	2	1	4	3	4	4	4	1	1	3	3	2	3	2	1	1	2	3	4	2	3
20	2	3	2	2	2	4	2	2	3	3	2	2	4	3	3	2	3	3	3	4	1	1	4	4	4	4	4	4	3	4	4	3	3	3	4	4	3	3	4	4	3	3	3	4	3	4	4	3	3
33	2	3	2	4	2	3	1	1	1	4	4	4	1	1	1	1	1	1	2	2	1	1	3	3	4	4	4	1	1	1	4	4	4	1	1	1	1	1	1	2	2	1	1	2	1	4	3	1	3
29	2	1	1	1	1	1	1	1	1	1	2	1	1	1	1	1	1	1	1	1	1	1	1	1	1	1	1	1	1	1	1	1	1	1	1	1	1	1	1	1	1	1	1	2	1	1	2	1	1
28	1	1	1	1	1	1	1	1	1	1	1	1	1	1	1	1	1	1	1	1	1	1	1	1	1	1	1	1	1	1	1	2	1	1	1	1	1	1	1	1	1	1	1	1	1	1	2	1	1
57	2	1	1	2	1	1	1	1	1	1	2	1	1	1	1	1	4	3	1	3	2	1	1	1	2	1	2	1	1	2	2	2	2	1	2	1	1	4	2	1	3	3	1	2	2	2	2	2	2
24	2	2	1	1	1	1	1	1	1	1	1	1	1	1	1	1	1	1	1	1	1	2	2	1	1	1	1	1	1	1	1	2	1	1	1	1	1	1	1	1	1	1	2	2	2	2	2	2	1
31	2	1	2	3	3	2	2	2	2	1	2	1	1	1	2	2	4	3	2	2	2	2	2	2	2	2	2	2	2	2	2	2	1	1	1	2	2	4	2	2	2	2	2	2	3	3	3	3	2
19	1	2	2	4	1	2	1	1	1	4	4	4	1	4	1	1	1	2	1	3	1	1	1	1	4	1	1	1	1	1	4	3	4	1	3	1	1	1	1	1	3	1	1	3	4	3	4	2	3
32	2	2	2	2	2	3	1	1	2	3	2	2	1	2	1	1	4	4	2	4	1	1	3	3	4	3	3	2	1	3	4	4	2	1	4	3	1	4	4	3	4	2	1	2	1	2	3	3	2
46	2	3	1	2	1	2	1	1	1	1	2	2	1	1	1	1	2	1	1	1	1	1	1	1	2	1	2	1	1	1	1	2	1	1	1	1	1	2	1	1	1	1	1	1	2	1	1	2	1
18	2	1	1	1	1	1	1	1	1	1	2	3	1	1	1	1	4	2	1	2	1	1	1	1	2	2	2	1	1	2	1	2	3	2	1	1	1	4	2	1	2	1	1	1	1	1	2	1	1
37	1	1	1	1	1	1	1	1	1	1	2	1	1	1	1	1	2	1	1	2	1	1	2	2	2	1	1	1	1	2	2	3	1	2	2	2	2	2	2	2	2	2	1	1	2	1	1	1	1
49	1	1	1	2	1	1	1	1	1	1	2	1	1	1	1	2	3	1	1	2	1	1	1	1	1	1	1	1	1	1	1	2	1	1	1	1	2	2	1	1	2	1	1	2	2	2	2	2	1
42	2	1	1	1	1	1	1	1	1	1	1	2	1	1	1	1	1	1	1	1	1	1	1	1	1	1	1	1	1	1	1	1	2	1	1	1	1	1	1	1	1	1	1	1	1	1	1	1	1
26	2	3	2	2	1	1	1	1	1	1	2	2	1	1	1	1	4	2	1	2	1	1	4	4	3	2	2	2	1	2	1	3	3	1	1	1	1	4	2	1	3	1	1	2	1	2	3	2	1
21	2	3	1	1	1	2	1	1	1	1	3	2	2	1	1	1	2	1	2	2	1	1	3	1	1	2	1	1	1	1	1	3	1	1	1	1	1	2	1	3	1	1	1	3	1	2	2	1	1
60	2	1	1	1	2	2	1	1	1	2	1	2	1	1	1	1	3	1	1	3	1	1	1	1	1	2	2	1	1	1	2	1	2	1	1	1	1	3	1	1	3	1	1	1	2	1	2	2	1
21	1	1	1	1	1	1	1	1	1	1	3	2	1	1	1	1	2	1	1	1	1	1	1	1	1	1	1	1	1	1	1	3	2	1	1	1	1	1	1	1	1	1	1	1	1	1	2	1	1
20	2	1	1	4	3	3	1	1	1	2	4	2	1	3	1	1	4	4	1	4	1	1	2	1	4	4	3	1	1	1	4	4	3	1	3	1	2	4	4	2	4	2	1	2	2	1	2	2	1
19	2	2	2	1	1	1	1	1	1	1	2	1	1	1	1	1	3	1	1	2	1	1	2	3	1	2	1	1	1	1	1	1	1	2	1	1	1	3	1	1	2	1	1	1	1	3	1	1	2
48	1	3	4	4	4	4	3	3	3	3	3	3	2	3	2	2	2	2	2	3	2	2	3	3	3	4	4	3	3	3	3	3	3	2	3	2	2	3	2	2	3	2	2	3	4	2	4	3	3
23	2	2	1	2	1	3	1	1	1	1	3	1	1	1	1	1	2	1	1	1	1	1	1	2	3	2	3	1	1	1	3	4	1	1	2	1	1	4	2	1	2	1	1	2	1	1	1	2	1
22	2	1	2	1	1	2	1	1	1	1	2	2	1	1	1	1	2	2	1	1	1	1	2	2	2	2	1	1	1	2	2	2	2	3	2	2	1	3	2	2	2	1	1	2	1	1	1	1	1
40	1	1	1	1	1	1	2	1	1	1	1	1	1	1	1	2	1	1	1	1	1	1	2	1	1	1	1	2	1	1	2	2	2	1	2	1	2	1	1	1	1	1	1	4	4	3	2	4	1
20	2	1	1	2	2	2	1	1	1	2	3	1	1	2	1	1	1	2	1	4	1	1	1	1	2	2	2	1	1	1	2	3	1	1	2	1	1	1	2	1	4	1	1	2	3	1	3	2	1
27	2	3	3	2	2	2	1	1	2	2	4	2	1	1	1	1	2	1	1	3	1	1	2	2	3	2	3	1	1	2	1	3	2	1	2	1	1	2	1	1	3	1	1	2	3	2	3	3	1
19	1	1	2	2	1	2	1	1	1	1	2	1	1	1	1	1	1	1	1	1	2	1	2	2	2	2	2	1	1	1	1	2	1	1	1	1	1	1	1	1	1	2	1	2	2	1	1	2	1
22	2	1	2	2	1	2	1	1	2	1	1	2	1	1	1	1	1	1	1	1	1	1	2	2	2	1	2	1	2	2	1	1	2	1	1	1	1	1	1	1	1	1	1	2	1	2	2	1	1
21	2	1	1	2	1	1	1	1	1	1	2	2	1	1	1	1	2	3	1	3	1	1	2	2	2	1	2	2	2	1	1	3	3	2	1	1	1	2	3	1	3	1	1	3	3	2	3	1	2
49	2	1	1	1	2	2	2	1	1	1	1	2	1	1	1	1	1	2	1	2	1	1	2	2	2	2	2	1	1	1	1	1	2	1	1	1	1	1	2	1	2	1	1	1	2	3	3	2	2
60	1	3	3	2	1	1	2	4	3	1	4	1	1	1	2	2	4	2	3	1	1	1	3	2	2	1	1	2	3	2	1	2	1	1	1	2	2	4	1	3	1	1	1	3	3	2	4	2	2
23	2	1	1	1	1	1	1	1	1	1	1	1	1	1	1	1	1	1	1	1	1	1	1	1	1	1	1	1	1	1	1	1	1	1	1	1	1	2	2	1	1	1	1	1	1	1	1	1	1
61	2	4	3	3	4	3	2	2	3	4	3	3	3	3	2	2	4	2	2	3	1	1	4	3	3	4	3	2	2	3	4	3	3	3	4	2	1	4	3	2	3	1	1	2	3	3	3	3	3
29	1	1	1	1	1	2	1	1	1	1	2	1	1	1	1	1	1	1	1	1	1	1	1	1	1	1	2	1	1	1	1	1	1	1	1	1	1	1	1	1	1	1	1	2	2	1	1	1	1
44	2	1	1	2	1	1	1	1	1	1	2	1	1	1	1	1	2	1	1	2	1	1	1	1	1	1	1	1	1	1	1	2	1	1	1	1	1	2	1	1	2	1	1	1	2	1	1	1	1
24	2	1	2	2	3	3	1	1	1	1	2	3	1	1	1	1	2	2	1	1	1	1	2	2	2	2	2	1	1	1	2	2	2	1	2	1	1	2	2	1	2	1	1	2	2	2	3	2	2
34	2	1	2	1	2	2	1	2	1	1	3	3	1	2	1	2	4	3	2	4	2	2	1	2	1	2	2	1	2	1	2	3	3	1	2	1	2	4	3	2	4	2	1	2	3	3	3	3	2
43	2	2	2	2	4	3	1	1	1	1	3	1	1	1	1	1	2	2	1	2	1	1	2	2	2	4	2	1	1	1	1	2	1	1	1	1	1	2	2	1	3	1	1	2	2	4	4	2	3
21	2	3	1	1	2	2	1	1	1	2	3	1	2	2	1	1	2	2	3	2	2	2	3	2	3	2	3	2	2	2	2	4	1	2	2	2	2	2	2	4	3	3	3	1	1	2	2	1	2
56	2	1	2	2	2	1	1	1	1	2	3	1	1	2	1	1	4	2	1	2	1	1	2	2	3	3	2	2	2	2	3	3	1	2	3	2	2	3	2	2	3	2	2	3	3	2	3	3	2
18	2	1	1	1	1	1	1	1	1	1	1	1	1	1	1	1	1	1	1	1	1	1	3	2	1	2	1	1	1	1	2	2	1	1	1	1	1	2	2	1	2	1	1	1	1	1	2	1	1
20	2	1	1	1	1	1	1	1	1	1	1	2	2	1	1	1	1	1	2	1	1	1	1	2	1	1	1	1	1	1	1	1	2	1	1	1	1	1	1	1	1	1	1	1	1	2	1	1	1
29	1	1	2	3	4	2	1	2	3	1	3	1	2	1	1	1	3	2	2	3	2	2	2	1	4	4	3	1	2	3	1	3	2	1	1	1	2	3	3	2	4	2	1	3	3	3	2	3	2
23	1	3	2	1	2	1	1	1	1	1	2	1	2	2	1	1	2	1	2	1	1	2	3	2	1	2	1	1	1	1	1	2	1	2	2	1	1	2	1	2	1	3	2	1	2	1	2	3	1
63	1	1	1	2	1	2	1	1	1	2	2	3	2	2	1	1	2	1	1	2	1	1	1	1	1	1	2	1	1	1	2	2	2	2	3	1	1	1	1	1	2	1	1	3	2	1	3	1	1
35	2	1	1	1	1	1	1	1	1	1	1	1	1	1	1	1	1	1	1	1	1	1	1	1	1	2	1	1	1	1	1	1	1	1	1	1	1	2	1	1	1	1	1	2	2	1	2	1	1
58	2	1	1	1	1	1	1	1	1	1	1	1	1	1	1	1	4	1	1	1	1	1	1	1	1	1	1	1	1	1	1	1	1	1	1	1	1	1	1	1	1	1	1	1	1	1	3	1	1
25	2	1	1	4	3	4	1	1	1	4	4	1	1	4	1	1	3	4	1	4	1	1	3	2	4	4	4	1	1	1	4	4	1	1	4	1	1	2	4	1	4	1	1	4	4	4	4	4	4
23	2	1	4	4	3	1	1	3	1	1	1	4	2	1	1	4	2	2	1	1	2	2	1	4	4	2	1	2	2	1	1	2	4	2	1	1	2	1	2	1	3	2	2	3	1	3	4	1	1
19	2	2	1	2	1	1	1	1	1	1	3	1	2	1	1	2	3	1	2	2	1	1	2	1	1	1	1	1	1	1	1	2	1	1	1	1	2	2	1	2	2	1	1	1	1	1	2	1	1
21	2	1	1	2	2	2	1	1	1	2	3	2	1	2	1	3	3	3	1	3	2	1	1	2	3	3	2	1	2	1	2	3	2	2	3	1	3	3	3	1	3	2	1	2	2	1	2	3	2
19	2	1	2	1	1	1	1	1	1	1	2	2	1	1	1	1	4	3	1	3	1	1	1	1	1	1	1	1	1	1	1	2	2	1	1	1	1	4	3	1	3	1	1	1	1	1	2	1	1
57	1	1	1	2	1	1	1	1	1	1	2	2	1	1	1	1	1	1	1	1	1	1	1	1	3	1	1	2	1	1	1	2	2	1	1	1	1	1	2	1	1	1	1	2	1	1	2	1	1
32	2	1	1	1	1	1	1	1	1	1	1	1	1	1	1	1	3	1	1	1	1	1	1	1	1	1	1	1	1	1	1	1	1	1	1	1	1	2	1	1	1	1	1	2	2	1	1	2	1
25	2	1	1	1	1	2	1	1	1	1	2	2	3	1	1	1	1	3	1	1	1	1	1	2	1	2	2	1	1	1	2	3	1	2	2	1	1	3	3	1	1	1	1	1	1	2	4	1	1
56	1	1	1	1	1	2	1	2	1	1	2	2	1	1	1	2	3	2	1	2	1	2	1	2	1	1	2	1	1	1	1	2	2	1	1	1	2	1	2	1	2	1	1	3	3	1	1	3	1
25	2	1	2	1	2	2	1	1	1	1	1	2	1	1	1	1	2	2	1	2	1	2	2	3	2	2	2	1	1	3	1	1	3	4	1	1	2	2	1	2	2	2	4	2	2	1	3	2	1
39	2	2	2	4	4	3	1	1	1	2	4	4	2	1	1	1	2	3	2	4	1	1	1	1	4	3	2	1	1	1	1	3	4	1	1	1	1	3	3	1	3	1	1	4	2	2	4	4	2
24	2	3	1	3	1	1	2	1	1	1	1	1	1	1	1	1	1	1	1	1	1	1	1	1	1	1	1	2	1	1	1	1	1	1	1	1	1	1	1	1	1	1	1	2	2	3	4	2	1
26	2	1	1	1	2	1	1	1	1	1	2	1	1	2	1	1	3	1	1	1	1	1	1	1	1	2	1	1	1	1	2	2	1	1	2	1	1	3	1	1	1	1	1	1	1	1	1	4	1
50	1	1	1	2	1	2	1	1	1	2	3	3	1	1	1	1	2	2	1	3	1	1	1	1	2	1	3	1	1	1	1	3	3	1	2	1	1	2	2	1	3	1	1	3	2	1	3	2	3
31	2	1	1	1	1	2	1	1	1	1	2	1	1	1	1	1	2	2	1	2	1	1	2	2	1	1	2	1	1	1	1	2	2	1	1	1	1	2	2	1	2	2	1	1	1	3	2	1	1
29	1	1	1	2	3	3	1	1	1	2	2	2	1	1	1	1	2	3	1	2	1	1	2	1	2	3	3	1	1	1	2	3	2	1	1	1	1	2	3	1	2	2	1	2	2	2	1	3	2
26	2	1	2	2	2	2	1	1	1	2	2	2	1	2	1	1	2	2	2	2	2	2	2	2	2	2	2	2	2	2	2	2	2	2	2	2	2	2	2	2	2	2	2	3	2	2	2	3	2
65	2	1	1	1	1	1	1	1	1	1	2	2	1	1	1	1	3	2	1	1	1	1	2	1	1	1	1	1	1	1	2	2	2	1	1	1	1	3	2	1	2	1	1	1	1	1	1	1	1
29	2	3	2	2	2	1	2	2	2	1	3	2	1	1	1	1	3	2	2	3	2	1	3	2	2	2	2	2	2	2	1	3	2	2	2	2	2	2	2	2	2	2	1	1	2	1	1	1	1
37	1	3	2	3	3	2	1	1	2	1	2	1	1	1	1	2	1	1	1	1	1	1	2	2	2	2	2	1	1	1	1	2	1	1	1	1	2	1	1	1	2	1	1	3	3	3	3	3	3
36	1	1	1	1	1	1	1	2	1	1	2	2	1	1	1	1	2	1	1	1	1	1	1	1	1	1	1	1	1	1	1	1	2	1	1	1	1	2	1	1	1	1	1	1	1	1	2	1	1
36	2	1	1	1	1	2	1	3	1	1	2	3	1	1	1	1	1	1	4	2	1	1	1	1	1	1	2	1	3	1	1	1	3	1	1	1	1	1	1	1	2	1	1	2	1	2	2	1	1
21	2	1	3	2	3	3	1	2	1	2	4	2	1	3	1	1	4	3	1	4	4	1	2	3	4	4	4	2	2	1	4	4	2	1	4	2	1	4	3	1	4	3	1	1	1	2	4	2	2
19	2	1	1	3	1	1	1	1	1	1	3	1	1	1	1	1	3	2	1	2	1	1	1	1	2	1	1	1	1	1	1	2	1	1	1	1	1	3	2	1	2	1	1	3	3	1	2	3	2
31	2	2	3	2	1	1	1	1	1	1	1	2	1	1	1	2	1	2	1	2	1	1	2	3	2	2	2	1	1	1	2	2	1	2	2	1	1	3	2	1	2	2	1	3	3	3	3	3	2
19	2	4	2	4	4	4	4	2	3	4	4	4	4	4	3	1	3	4	2	4	2	1	3	1	4	4	3	3	1	2	4	4	4	3	4	1	1	4	4	1	4	2	2	4	4	4	4	4	4
18	2	3	2	1	3	3	1	2	1	2	3	2	3	1	1	1	1	1	2	2	1	3	2	2	3	2	2	1	2	1	3	3	2	3	2	1	2	2	2	2	3	1	2	1	1	1	2	1	1
21	2	3	1	3	2	3	1	1	1	2	4	1	1	4	1	2	3	3	3	4	1	1	4	2	4	3	3	2	2	3	4	4	1	1	4	2	2	4	3	4	4	1	1	3	3	3	2	2	2
57	2	1	1	1	1	1	1	1	1	1	1	1	1	1	1	1	3	1	1	1	1	1	1	1	1	1	1	1	1	1	1	1	1	1	1	1	1	3	1	1	1	1	1	1	1	1	2	1	1
19	1	1	1	2	1	2	1	1	1	2	1	1	1	1	1	1	1	1	1	1	3	1	2	1	2	2	3	1	1	1	2	2	1	1	2	1	1	1	1	2	2	3	1	3	1	1	1	1	1
19	2	2	1	2	2	2	2	1	2	2	2	2	1	2	1	2	2	2	1	2	1	1	1	2	2	2	2	2	1	2	2	2	2	1	2	1	2	2	2	1	2	1	1	1	2	2	3	2	1
19	1	3	2	3	4	3	1	2	2	3	4	1	2	3	3	3	3	4	3	3	1	3	3	3	3	3	2	1	2	2	4	4	1	2	3	3	3	2	3	3	4	2	3	3	4	2	4	3	3
22	2	1	1	1	1	1	1	1	1	1	1	1	2	1	1	1	1	1	1	1	1	1	1	1	1	1	1	1	1	1	1	1	1	2	1	1	1	1	1	1	1	1	1	1	1	1	1	2	1
21	2	1	1	2	3	4	1	1	1	2	2	4	1	2	1	1	2	3	1	4	1	1	2	3	2	4	4	1	1	1	3	4	4	2	3	1	1	2	4	2	4	2	2	1	2	1	2	1	1
20	2	2	2	3	4	4	2	2	2	4	4	2	2	4	2	1	1	4	1	4	2	1	3	3	4	4	4	2	2	2	4	4	2	2	4	1	1	1	4	2	4	3	1	3	2	3	3	3	3
56	2	1	1	1	1	1	1	1	1	1	1	1	1	1	1	1	1	1	1	1	1	1	1	2	1	1	1	1	1	1	1	1	1	1	1	1	1	1	1	2	2	1	2	1	1	1	1	1	1
45	1	1	1	1	1	1	1	1	1	3	2	1	1	1	1	1	1	1	1	1	1	1	1	1	1	1	1	1	1	1	3	2	1	1	1	1	1	1	1	1	1	1	1	2	1	1	1	1	1
34	2	1	1	1	1	1	1	1	1	1	1	1	1	1	1	2	1	2	1	1	1	1	1	1	1	1	1	1	1	1	1	1	2	1	1	1	2	1	1	1	1	1	1	1	1	1	1	1	1
30	2	1	1	1	1	1	1	1	1	1	3	3	1	1	1	1	3	2	1	1	1	1	1	1	1	1	1	1	1	1	2	3	2	1	1	1	1	3	2	1	1	1	1	2	2	3	3	1	1
45	1	1	2	4	2	3	3	3	2	4	4	4	1	4	1	1	3	4	1	3	1	1	2	3	4	2	4	4	3	2	4	4	4	1	4	1	1	4	4	2	4	1	1	4	3	3	3	3	3
18	2	3	1	1	2	1	1	1	1	1	3	4	1	1	1	1	2	3	1	3	1	1	1	1	1	3	3	1	1	1	3	2	4	3	3	1	1	4	2	1	2	1	1	1	2	1	1	2	1
39	2	3	4	3	3	4	2	3	3	3	2	3	2	1	3	3	2	1	3	1	2	2	3	4	3	3	4	1	2	2	3	2	4	1	1	3	2	1	1	2	1	2	2	2	2	3	3	2	2
24	2	1	1	1	1	1	1	1	1	1	2	1	1	1	1	1	3	1	1	2	3	1	1	1	1	1	1	1	1	1	1	2	1	1	1	1	1	3	1	1	2	3	1	1	1	1	2	1	1
42	1	1	2	2	1	3	4	1	3	1	1	4	4	1	1	1	2	1	1	1	1	1	3	2	2	1	3	1	1	1	1	2	1	4	1	1	1	2	1	1	1	1	1	2	2	2	4	3	2
43	2	1	2	1	1	1	1	1	1	1	2	1	1	1	1	1	1	2	1	2	1	1	1	3	1	1	1	1	1	1	2	3	2	1	2	2	1	2	3	1	3	1	2	2	1	2	2	2	3
19	2	2	1	2	1	2	1	1	1	2	3	2	1	2	1	1	2	2	1	1	1	1	2	1	2	2	3	1	1	2	3	3	2	1	2	1	1	2	2	1	1	1	1	3	3	1	3	2	3
61	2	1	1	1	1	1	1	1	1	1	2	1	1	1	1	1	2	1	1	1	1	1	1	1	1	1	1	1	1	1	1	2	1	1	1	1	1	2	1	1	1	1	1	1	1	1	1	1	1
30	2	2	3	2	3	3	1	1	1	2	3	4	1	2	2	1	3	3	1	3	1	1	2	2	3	3	4	2	1	1	2	4	4	1	3	2	1	3	4	2	3	1	1	3	3	3	4	3	2
60	2	2	4	4	3	4	4	4	2	1	3	3	2	2	3	4	4	2	3	4	4	1	2	4	4	4	4	3	3	2	1	4	3	1	1	2	4	4	4	2	4	3	1	2	4	4	4	4	4
45	1	2	1	1	2	1	1	1	1	1	2	1	1	1	1	1	1	1	1	1	1	1	2	1	1	2	1	1	1	1	1	1	1	1	1	1	1	1	1	1	1	1	1	2	2	2	1	1	1
26	2	1	1	1	2	1	1	1	1	1	1	2	1	1	1	1	1	1	1	2	1	1	2	1	1	2	1	1	2	2	1	1	2	2	1	1	1	2	1	1	1	1	2	1	1	1	2	1	1
25	2	3	1	3	1	2	1	1	1	1	2	1	1	2	1	1	1	1	2	2	1	1	4	3	3	2	2	1	1	1	1	3	1	1	1	1	1	3	2	3	3	3	1	1	1	1	4	1	1
40	2	3	1	2	3	2	3	1	1	2	3	3	3	2	1	3	3	2	2	3	2	1	3	2	2	3	2	3	1	2	3	3	3	3	3	1	3	3	2	2	3	2	1	3	4	1	4	3	3
25	2	1	1	2	1	1	1	1	1	1	3	1	1	2	1	1	3	2	1	2	1	1	1	1	3	2	2	1	1	1	2	3	1	1	2	1	1	3	2	1	1	1	1	2	1	1	2	2	1
54	2	1	1	1	2	1	1	3	1	1	1	2	1	1	1	1	1	1	1	1	1	1	2	2	1	2	1	1	2	1	1	1	2	1	1	2	1	1	1	2	1	1	1	2	2	1	1	1	1
44	2	1	2	2	1	2	1	1	1	1	1	1	1	1	1	1	1	1	1	1	1	1	1	2	1	1	1	1	1	1	1	2	1	1	1	1	1	1	1	1	1	1	1	2	2	2	2	1	1
53	2	3	3	2	2	2	2	2	2	2	3	2	2	2	2	2	4	2	2	3	2	2	3	3	2	2	2	2	2	2	2	4	2	2	2	2	2	4	3	2	3	2	2	2	3	2	3	3	2
27	2	1	2	1	1	1	1	2	1	1	1	2	1	1	1	1	1	1	1	1	1	1	2	2	2	1	2	1	2	1	2	2	2	2	1	2	1	1	1	1	1	1	1	1	1	1	2	1	1
53	2	1	1	1	1	1	1	1	1	1	1	1	1	1	1	1	1	1	1	1	1	1	1	2	1	2	2	1	1	1	2	1	2	1	1	1	1	1	1	1	1	1	1	1	1	1	1	1	1
29	2	1	1	1	1	1	1	1	1	1	2	1	2	1	1	1	1	1	1	1	1	1	1	1	1	1	1	1	1	1	1	2	1	2	1	1	1	1	1	1	1	1	1	1	1	1	2	1	1
21	2	1	1	2	3	3	1	1	1	3	4	1	2	3	1	1	3	1	1	4	1	1	3	3	3	3	3	1	2	1	3	3	1	1	2	1	2	3	2	3	3	1	1	1	2	3	1	2	1
70	1	1	1	1	1	1	1	3	1	3	4	2	1	2	1	1	2	1	3	2	1	1	1	1	2	1	1	1	3	2	2	2	2	1	1	1	1	3	1	1	2	1	1	2	2	2	2	2	1
23	2	3	1	1	2	4	2	1	2	1	4	4	2	2	1	1	2	2	1	1	1	1	1	1	2	3	3	3	1	1	2	4	4	1	3	1	1	1	1	1	1	1	1	3	1	3	2	2	2
48	1	1	1	2	2	1	1	2	1	1	2	2	1	1	1	1	2	2	1	2	1	1	3	3	2	2	2	1	1	2	1	2	2	1	1	1	2	2	2	1	2	1	2	1	2	1	1	1	1
44	2	3	1	3	1	1	2	1	1	1	1	1	3	1	1	1	1	1	1	1	1	1	1	1	1	1	1	2	1	1	1	1	1	1	1	1	1	1	1	1	1	1	1	1	1	1	1	1	1
32	2	1	2	2	1	1	1	1	2	1	2	1	1	1	1	1	1	2	1	1	1	1	2	3	2	2	2	1	1	1	1	2	2	1	2	1	1	1	3	2	2	1	1	3	1	3	2	3	2
23	2	1	1	2	1	1	1	1	1	4	3	1	1	2	1	2	1	1	1	1	1	1	2	1	3	3	2	1	1	2	1	2	1	1	1	1	1	2	4	1	3	3	1	1	1	3	2	1	1
52	2	2	1	2	4	3	3	1	1	1	3	2	2	1	1	1	1	1	1	2	2	1	3	2	2	2	2	1	1	1	1	3	2	3	1	1	1	2	3	1	1	2	1	2	1	1	3	1	1
38	2	1	1	2	2	2	1	1	1	1	2	1	1	1	1	1	2	2	1	2	1	1	2	2	2	2	2	1	1	1	1	2	1	1	2	1	2	2	2	1	2	1	1	3	3	2	3	3	1
23	2	3	1	1	2	2	1	1	1	1	1	2	1	1	1	1	2	1	1	1	1	3	1	1	1	2	3	1	1	1	1	1	2	1	1	1	1	2	1	1	1	1	2	1	2	1	2	1	1
43	2	1	1	1	1	1	1	1	1	1	1	1	1	1	1	1	1	1	1	1	1	1	1	2	1	2	1	1	1	1	1	1	2	1	1	1	1	2	1	1	1	1	1	1	1	1	2	1	1
25	2	1	3	1	2	1	1	1	1	1	1	1	1	2	1	1	1	2	1	1	1	1	1	2	2	2	1	1	1	1	1	1	1	1	1	1	1	1	2	1	1	1	1	4	3	2	3	2	1
25	2	3	2	2	2	3	2	2	1	1	2	1	1	1	2	1	2	2	1	1	2	2	2	2	2	2	3	1	1	1	1	2	1	2	2	2	2	2	2	2	2	2	2	2	3	2	2	2	1
41	2	2	2	1	1	1	1	1	1	3	3	2	1	3	1	1	3	2	2	2	1	1	3	2	2	2	2	1	1	1	3	3	2	1	3	1	1	3	2	4	4	1	1	3	3	2	2	3	1
55	2	1	1	1	1	1	1	1	1	2	3	2	1	1	1	1	2	4	1	2	1	1	1	2	3	4	3	2	2	1	3	4	2	2	2	1	2	3	4	2	2	2	1	1	1	1	2	2	2
30	2	1	2	1	1	1	1	1	1	1	1	1	1	1	1	1	1	1	1	1	1	1	1	2	1	2	1	1	1	1	1	2	3	1	1	1	1	1	1	1	1	1	1	1	2	1	1	1	1
22	2	1	2	1	1	1	1	2	2	1	1	2	2	1	2	2	2	1	2	2	1	2	3	3	3	3	3	2	2	3	3	4	2	2	3	3	3	4	4	4	3	2	3	2	2	2	4	2	1
23	1	1	1	1	2	3	1	1	2	2	3	1	2	2	1	2	1	2	1	1	1	1	2	2	2	3	3	1	1	2	3	3	2	2	3	2	1	1	2	1	1	1	2	1	1	1	2	1	1
25	1	2	1	3	3	3	1	2	1	3	3	3	1	2	1	2	2	3	1	2	1	1	2	1	3	2	4	1	2	1	2	3	3	1	2	1	1	2	3	2	3	2	1	3	3	4	2	3	3
24	2	1	1	2	1	2	1	1	1	1	2	2	1	2	1	1	2	2	1	1	1	1	2	2	2	3	3	2	1	3	2	4	4	3	3	2	1	3	3	2	2	2	2	3	3	2	2	2	1
32	1	1	1	2	1	1	1	1	1	1	1	1	2	1	1	1	2	1	1	1	1	1	1	1	2	1	1	1	1	1	1	1	1	1	1	1	1	1	1	1	1	1	1	1	1	1	1	1	1
35	2	1	1	3	2	1	1	2	1	3	4	3	3	3	1	1	3	2	2	2	3	1	1	1	4	3	3	1	2	1	3	4	3	3	4	1	1	3	2	1	3	3	1	2	2	3	4	3	2
69	2	1	1	1	2	1	1	1	1	1	1	2	1	1	1	1	1	1	2	1	1	1	1	1	1	1	1	1	1	1	1	1	1	1	1	1	1	1	1	1	1	1	1	4	4	1	1	4	1
53	1	3	1	2	3	2	1	1	1	1	2	3	1	1	1	1	2	1	1	2	1	1	1	1	2	2	2	1	1	1	1	2	3	1	1	1	1	1	1	1	1	1	1	1	1	1	1	1	1
40	1	1	2	1	1	1	1	1	1	1	1	1	1	1	1	1	1	1	1	1	1	1	1	2	1	2	2	1	1	1	1	1	1	1	1	1	1	1	1	1	1	1	1	1	2	1	1	1	1
52	2	1	1	1	1	1	1	1	1	1	3	3	1	1	1	2	2	2	1	2	2	1	1	1	1	1	1	1	1	1	1	1	3	1	1	1	2	2	2	1	2	2	1	1	1	1	2	1	1
33	2	1	1	1	1	1	1	1	1	1	1	2	1	1	1	1	1	1	1	1	1	1	1	1	1	1	2	1	1	1	1	1	2	1	1	1	1	1	1	1	1	1	1	1	1	1	2	1	1
53	2	1	1	1	2	1	1	1	1	2	1	2	1	1	1	1	2	1	1	1	2	1	1	1	1	2	1	1	1	1	1	1	2	1	1	1	1	2	1	1	1	2	1	3	3	1	2	2	1
70	1	1	1	2	1	2	1	1	1	2	2	3	1	2	1	1	1	2	1	1	1	1	1	1	1	1	1	1	1	1	1	1	3	1	1	1	1	1	1	1	1	1	1	4	4	1	1	4	1
53	1	1	1	1	1	1	1	1	1	2	2	1	1	1	1	1	1	1	1	1	1	1	1	1	1	1	1	1	1	1	1	1	1	1	1	1	1	1	1	1	1	1	1	2	2	1	1	2	1
57	2	1	2	2	1	1	1	2	1	1	2	3	1	1	1	2	3	1	1	1	1	2	1	2	2	1	1	1	2	1	1	1	2	1	1	1	2	2	1	1	1	1	1	1	2	1	3	1	1
51	2	1	1	2	1	1	1	1	1	1	1	2	1	1	1	1	2	1	1	1	1	1	1	1	2	1	1	1	1	1	1	1	2	1	1	1	1	1	1	1	1	1	1	1	1	2	2	1	1
30	2	3	1	1	1	1	1	1	1	1	1	2	1	1	1	1	2	1	1	1	1	1	2	1	1	1	1	2	3	2	1	1	2	1	1	1	1	1	1	2	1	1	1	2	2	1	2	1	1
33	2	3	2	3	1	1	1	1	1	1	2	1	3	2	1	1	1	2	1	2	3	1	3	1	2	1	1	1	1	1	1	2	1	3	2	1	1	2	2	1	2	3	1	1	2	1	2	1	1
62	2	1	2	3	1	2	2	2	2	2	2	2	1	1	2	1	3	1	1	2	1	1	1	2	2	2	2	2	2	1	2	2	1	1	2	1	1	3	1	1	2	1	1	3	3	2	2	2	1
19	2	1	1	1	2	2	1	1	1	1	1	2	1	1	1	1	1	1	1	1	1	1	1	1	1	2	2	1	1	1	1	2	2	1	1	1	1	1	1	1	1	1	1	3	2	1	1	1	1
33	2	3	3	3	4	3	1	3	1	2	3	2	3	2	2	3	3	3	3	3	3	1	3	3	3	4	3	1	3	3	3	3	2	2	2	2	3	3	3	3	3	3	1	3	3	2	4	3	2
46	2	1	1	1	1	1	1	1	1	1	2	1	1	1	1	1	1	1	1	1	1	1	1	1	1	1	1	1	1	1	1	2	1	1	1	1	1	2	1	1	1	1	1	1	1	1	2	1	1
63	2	1	2	1	2	3	1	1	1	2	3	4	2	2	1	2	1	2	1	1	1	1	2	3	3	3	3	2	2	2	3	3	4	3	3	2	3	2	2	2	3	1	1	1	1	1	1	2	1
45	2	1	1	1	1	2	1	1	1	1	2	1	1	1	1	1	1	2	1	2	2	1	1	1	2	2	2	1	1	1	1	2	1	1	1	1	2	1	2	1	2	2	1	2	1	2	1	1	1
23	2	1	1	1	1	1	1	1	1	1	1	1	1	1	1	1	1	1	1	1	1	2	3	1	1	1	1	2	1	1	1	1	1	1	1	1	1	1	1	2	1	1	3	1	1	1	2	1	1
24	2	1	1	1	1	1	1	1	1	1	2	1	1	1	1	1	2	1	1	1	2	1	1	1	1	1	1	1	1	1	1	2	1	1	1	1	1	1	1	1	1	2	1	1	1	1	2	1	1
41	2	1	3	1	2	1	1	1	1	1	2	4	1	1	1	1	1	1	1	2	1	1	1	1	1	2	1	1	1	1	1	2	4	1	1	1	1	1	1	1	1	1	1	2	2	1	3	2	2
36	2	1	1	2	2	2	1	1	1	1	2	2	2	1	1	1	3	2	1	2	2	2	2	1	2	2	2	1	1	1	1	2	2	2	1	1	1	2	2	1	2	2	2	1	1	1	2	1	2
24	2	3	1	1	2	2	1	1	2	1	2	2	1	1	1	1	1	1	1	1	1	1	3	1	1	2	2	1	1	1	1	1	2	1	1	1	1	1	1	1	1	1	1	3	3	1	1	3	1
18	2	3	4	1	2	1	1	1	1	1	2	1	1	1	1	1	4	1	1	1	1	1	1	1	1	1	1	1	1	1	1	1	1	1	1	1	1	1	1	1	1	1	1	1	1	1	4	1	1
20	2	3	3	3	1	1	1	1	1	1	1	2	1	1	1	1	2	2	2	2	2	2	1	1	1	1	1	1	1	1	1	1	1	1	1	1	1	1	1	1	1	1	1	1	1	1	2	1	1
49	1	2	1	3	3	2	1	4	2	2	4	4	1	1	1	2	1	2	2	3	4	2	2	1	2	3	2	1	4	2	2	4	4	1	2	1	2	1	2	2	3	4	1	3	4	4	4	4	3
22	2	2	2	1	1	1	1	1	1	1	2	2	1	1	1	1	2	1	1	1	1	1	1	2	2	2	2	1	1	1	1	2	2	1	1	1	1	2	1	1	1	1	1	2	1	2	3	1	1
22	2	1	1	1	1	1	1	1	1	1	1	2	1	1	1	1	1	1	1	1	1	1	1	1	1	2	1	1	1	1	1	1	2	1	1	1	1	1	1	1	1	1	1	1	1	1	2	1	1
25	2	1	1	1	1	1	1	1	1	1	1	1	1	1	1	1	2	1	1	1	1	1	1	1	1	1	1	1	1	1	1	1	1	1	1	1	1	1	1	1	1	1	1	1	1	1	2	1	1
22	2	2	2	1	1	1	1	2	1	1	2	2	1	1	1	3	2	1	1	1	1	2	3	2	2	2	2	1	2	1	1	2	2	1	1	2	1	2	1	2	1	1	2	3	1	3	4	3	1
25	2	2	1	1	1	1	1	1	1	1	2	1	1	1	1	1	1	1	1	1	1	1	2	1	1	2	1	1	1	1	1	2	1	1	1	1	2	1	2	1	1	1	2	2	2	1	3	2	1
25	1	1	1	2	1	1	1	1	1	1	1	2	1	1	1	1	1	1	2	2	2	2	2	2	2	1	1	2	1	1	1	2	2	1	1	1	1	2	1	1	2	2	2	2	2	1	2	1	1
56	2	3	3	4	1	1	2	2	3	2	4	3	1	2	1	1	4	2	1	4	2	1	4	3	4	1	1	2	2	3	4	4	3	1	3	1	1	4	4	2	4	3	1	2	3	2	2	4	2
29	2	1	3	2	1	1	1	2	1	1	2	1	2	1	1	1	2	1	1	1	2	1	2	2	2	1	1	1	2	1	1	2	1	2	1	1	2	1	1	1	1	2	1	3	2	3	4	2	2
22	2	1	1	1	2	2	1	1	1	1	1	1	1	1	1	1	1	1	1	1	1	1	1	1	2	2	1	1	1	1	1	1	1	1	1	1	1	1	1	1	1	1	1	2	2	1	2	2	1
20	2	2	2	2	1	2	1	1	1	1	2	2	1	1	2	1	3	3	2	2	2	1	3	3	3	2	2	1	2	2	1	3	3	2	1	2	1	3	3	2	3	2	1	2	2	2	2	2	2
21	1	1	1	1	1	1	1	1	1	1	2	1	1	1	1	1	2	1	1	1	1	1	2	1	1	1	1	1	1	1	1	2	2	1	1	1	1	2	1	1	2	1	1	1	1	1	2	1	1
56	2	1	1	1	2	1	1	1	1	1	2	1	1	1	1	1	2	1	1	2	1	1	1	1	1	2	1	1	1	1	1	2	1	1	1	1	1	2	1	1	2	1	1	4	3	1	1	4	1
27	2	3	2	1	2	2	1	1	2	2	2	1	1	2	1	1	3	2	2	2	1	1	3	1	1	2	2	1	1	1	2	2	1	1	2	1	1	3	2	1	2	1	1	1	1	1	2	2	1
25	2	1	1	1	1	1	1	1	1	1	2	2	1	1	1	1	1	2	1	1	1	1	1	2	2	2	2	1	1	1	1	2	2	1	1	1	2	1	2	1	1	1	1	2	2	2	2	2	1
22	2	1	1	1	1	1	1	1	1	1	1	1	1	1	1	1	1	1	1	2	1	1	2	2	2	1	1	1	2	1	1	2	1	2	1	1	1	1	2	1	2	1	2	2	1	1	2	1	1
32	2	1	1	1	1	1	1	1	1	1	2	4	1	1	1	1	1	1	1	1	1	1	1	2	1	1	1	2	1	2	1	2	4	1	1	1	1	1	1	1	1	2	1	1	1	1	2	1	1
18	2	3	2	3	2	2	1	1	3	4	4	1	1	2	4	3	3	4	3	4	2	1	2	4	4	4	3	2	1	2	4	4	2	4	3	3	3	4	4	1	4	1	1	3	3	3	4	2	4
60	1	2	1	1	1	1	1	1	2	1	2	1	1	1	1	1	2	1	1	1	1	1	1	1	1	1	1	1	1	1	1	2	1	1	1	1	1	1	1	1	1	1	1	1	1	2	1	4	1
20	2	2	2	3	4	3	1	1	1	3	3	1	2	3	1	1	3	3	1	3	2	1	2	2	3	4	3	2	2	1	3	3	2	3	3	1	1	3	2	2	3	2	2	3	3	2	2	3	2
22	2	1	1	2	1	1	1	1	1	1	2	1	1	1	1	1	2	2	1	1	2	1	2	1	3	1	1	1	1	2	2	2	1	1	1	1	1	2	1	2	3	3	1	2	2	2	4	2	3
23	2	1	1	1	1	1	2	1	1	1	1	2	1	1	1	1	2	1	1	1	1	1	1	1	1	1	1	3	2	1	1	1	2	1	1	1	1	2	1	1	1	1	1	1	1	1	3	1	1
42	2	1	1	1	1	1	1	1	1	1	1	1	1	1	1	1	1	1	1	1	1	1	2	2	1	1	2	1	1	1	1	1	3	1	1	1	2	2	2	2	2	1	1	1	1	1	4	4	1
54	1	1	1	1	1	2	1	1	1	2	3	1	1	2	1	1	3	2	1	1	1	1	1	1	1	1	2	1	1	1	2	2	2	1	1	1	1	3	2	1	2	1	1	1	2	1	1	2	1
40	2	3	2	2	1	1	1	1	1	1	2	2	4	1	1	1	4	1	1	1	1	1	2	2	1	1	1	1	1	1	1	1	2	4	1	1	1	1	1	1	1	1	1	3	3	1	2	1	1
21	1	1	1	1	1	1	1	1	1	1	1	1	2	1	1	1	1	1	1	1	1	1	2	2	1	2	1	1	1	1	3	1	1	2	3	1	1	1	1	2	1	1	1	2	2	2	2	2	1
57	1	3	1	2	2	1	1	1	1	1	1	2	1	1	1	1	2	2	1	3	2	1	1	1	1	1	1	1	1	1	1	2	2	1	1	1	2	2	2	1	1	1	1	1	1	2	2	1	1
34	2	1	2	3	2	2	1	1	1	1	1	1	1	1	1	1	1	3	1	3	1	1	1	2	2	1	2	1	1	1	1	1	1	1	1	1	1	1	3	1	3	1	1	3	2	2	2	2	1
23	2	1	2	2	2	2	1	1	1	2	2	2	1	1	1	1	2	2	1	2	1	1	1	2	3	3	3	1	1	1	2	2	2	1	2	1	1	2	1	1	2	1	1	1	2	1	3	1	2
23	2	1	1	1	3	2	1	1	1	2	4	1	1	1	1	1	2	2	1	2	1	1	2	1	1	4	1	1	1	1	1	4	1	1	1	1	1	3	2	1	3	1	1	2	1	2	4	2	2
22	2	1	2	3	1	1	1	1	1	1	2	1	1	1	1	1	3	2	1	2	1	1	1	2	2	1	1	1	1	1	1	2	1	1	1	1	1	3	1	1	2	1	1	2	2	2	2	2	1
43	1	1	2	2	1	2	1	1	1	1	2	2	1	1	1	1	2	2	1	1	1	1	2	2	2	2	2	1	1	1	1	2	3	1	1	1	1	1	2	1	1	1	1	2	2	1	3	1	2
18	2	1	1	1	1	1	1	1	1	1	2	2	1	1	1	1	1	1	1	1	1	1	3	3	2	1	1	2	2	1	1	1	2	3	1	1	1	1	1	2	1	2	2	1	1	1	4	1	1
18	1	1	1	1	1	3	1	1	1	2	3	2	2	2	1	1	3	4	2	4	2	3	4	4	4	3	4	4	4	4	3	4	4	4	3	3	4	3	3	4	4	3	3	2	3	2	3	2	1
18	2	2	3	4	2	3	2	3	3	4	4	3	2	4	3	1	3	3	2	3	2	3	2	3	4	2	3	2	4	3	3	3	3	3	3	2	2	3	3	2	3	2	3	2	3	2	3	3	2
18	2	1	1	2	2	1	3	3	1	3	4	1	2	4	1	2	3	2	2	4	2	1	3	2	4	2	1	3	2	2	4	4	1	2	4	2	2	3	2	2	4	2	1	1	2	1	2	1	1
18	2	2	2	1	3	3	1	1	1	2	4	3	3	2	1	2	3	4	1	4	2	3	2	2	1	3	3	1	1	1	3	3	3	3	3	1	2	3	4	1	3	2	3	1	1	2	2	1	1
18	2	3	3	4	4	4	2	2	3	3	4	4	2	3	2	2	2	4	3	4	3	1	3	2	4	4	4	3	2	3	4	4	4	2	4	2	2	2	4	3	2	3	1	3	4	4	4	4	3
23	2	1	2	1	1	1	1	1	1	1	2	1	1	1	1	1	1	1	1	2	1	1	1	2	1	1	1	1	1	1	1	2	1	1	1	1	1	1	1	1	1	1	1	1	1	2	2	2	1
31	2	3	3	3	3	3	1	1	1	3	3	1	1	2	1	1	2	2	3	3	2	1	3	3	3	3	3	1	1	1	2	3	1	1	2	1	1	2	2	3	2	1	1	3	2	2	2	1	3
18	2	3	1	1	2	1	1	1	1	1	4	2	4	4	1	1	4	2	1	3	1	1	1	1	2	2	1	1	1	1	1	4	2	1	4	1	1	4	2	1	1	1	1	1	2	1	4	2	1
22	2	1	1	2	1	1	1	1	1	1	1	1	2	1	1	1	1	1	1	1	1	1	2	1	2	2	1	1	1	1	1	1	1	2	1	1	1	1	1	1	1	1	1	2	2	2	2	1	1
27	1	1	1	2	1	2	1	1	1	2	2	3	1	2	1	1	3	3	1	2	1	1	1	1	2	1	2	1	1	1	2	2	3	1	2	1	1	1	3	1	2	1	1	2	2	2	3	2	1
42	1	2	2	2	2	2	1	1	1	2	2	2	1	2	1	1	2	2	1	3	1	1	2	2	2	2	2	2	1	2	2	2	2	1	2	1	1	2	2	1	2	1	1	2	2	2	2	2	2
21	2	2	2	1	1	1	1	1	1	1	4	1	1	1	1	1	4	1	1	1	1	1	2	2	2	3	2	1	1	1	1	4	2	2	2	1	1	4	1	2	1	1	1	2	2	2	2	1	1
23	2	1	1	1	1	1	1	1	1	1	1	1	1	1	1	1	2	1	1	1	1	1	1	1	1	1	1	1	1	1	1	1	1	1	1	1	1	2	2	1	1	1	1	1	2	1	2	1	1
27	2	1	1	1	1	2	1	2	1	2	2	1	1	1	1	1	2	1	1	1	1	1	1	1	2	2	2	1	2	1	2	2	1	1	1	1	1	3	1	1	1	1	1	1	1	1	2	2	1
24	2	1	1	1	1	2	1	1	1	1	1	1	1	1	1	2	1	2	1	2	1	1	1	1	2	2	2	1	1	1	1	2	2	1	1	1	1	1	2	1	2	1	1	2	2	1	2	2	1
34	2	1	1	1	1	1	1	1	1	1	2	2	1	1	1	1	1	1	1	1	1	1	1	1	1	1	2	1	1	1	1	2	2	1	1	1	1	2	1	1	1	2	1	1	1	1	3	1	1
20	1	1	2	1	1	1	1	1	1	2	4	1	2	1	2	1	3	2	2	2	1	2	3	2	2	2	2	1	1	2	2	4	1	2	2	2	1	3	2	2	1	1	3	1	1	2	2	2	2
65	1	2	1	1	1	1	1	1	1	1	1	1	1	1	1	1	1	1	1	1	1	1	1	1	1	1	1	1	1	1	1	1	1	1	1	1	1	1	1	1	1	1	1	1	1	4	1	4	1
19	2	1	2	1	3	1	1	1	2	2	2	2	1	1	1	2	2	1	1	2	1	1	1	1	2	2	1	1	1	2	2	2	1	1	2	1	2	2	1	1	2	1	1	2	3	2	3	2	2
49	2	1	1	2	1	1	1	1	1	1	1	1	1	1	1	1	1	1	1	2	1	1	1	1	1	1	1	1	1	1	1	1	1	1	1	1	1	1	1	1	1	1	1	2	2	3	3	2	1
43	2	2	2	2	1	2	3	3	2	1	2	3	2	1	1	2	2	2	2	2	2	4	2	3	2	1	2	2	2	2	1	2	3	2	1	1	2	3	2	2	3	3	4	2	2	2	3	2	1
33	2	2	2	2	2	1	2	2	2	1	2	2	1	2	1	1	2	2	1	2	1	1	2	2	2	1	1	2	2	1	1	2	2	1	1	1	1	2	2	1	2	1	1	4	3	3	3	2	3
61	1	3	1	2	2	2	3	1	2	2	1	1	1	2	1	2	2	2	2	2	3	1	1	1	2	2	2	3	3	2	2	2	1	1	2	1	3	2	2	3	2	3	1	3	3	2	2	4	2
57	2	2	2	2	2	2	1	1	2	2	2	2	2	2	1	1	1	2	2	2	1	1	2	2	2	2	2	1	1	1	2	2	2	2	2	1	1	2	2	1	2	1	1	3	3	2	2	3	2
60	2	1	4	1	1	1	1	4	1	2	3	1	1	2	1	1	3	1	1	2	1	1	1	4	1	1	1	1	3	1	2	3	1	1	2	1	1	3	1	1	1	1	1	2	4	2	4	1	3
46	2	1	1	2	2	2	1	2	1	1	2	2	1	1	1	1	1	1	1	1	1	1	1	2	2	2	2	1	2	1	1	1	2	1	1	1	1	1	1	1	1	1	1	2	2	2	4	1	2
47	1	1	2	1	1	1	1	1	1	2	1	1	1	1	1	1	1	1	1	1	1	1	1	2	2	1	1	1	1	1	2	1	1	1	1	1	1	1	1	1	1	1	1	2	2	2	2	2	1
69	1	1	1	2	2	1	1	1	1	2	2	1	1	2	1	1	1	1	1	1	1	1	1	1	2	2	2	1	1	1	2	2	1	1	2	1	1	2	1	1	2	1	1	3	3	1	1	3	1
51	2	3	3	3	3	3	2	2	2	1	1	2	1	1	2	1	1	1	2	1	1	1	3	3	2	1	1	2	2	2	1	1	2	1	1	1	1	1	1	2	1	1	1	2	1	3	4	2	2
67	1	3	3	1	1	1	1	1	1	1	1	2	1	1	1	1	1	1	1	1	1	1	3	3	1	1	1	1	1	1	1	1	2	1	1	1	1	1	1	1	1	1	1	2	2	3	3	1	4
32	2	1	1	1	1	1	1	1	1	1	1	1	1	1	1	1	1	1	1	1	1	1	1	1	1	1	1	1	1	1	1	1	2	1	1	1	1	1	1	1	1	1	1	1	1	1	2	1	1
46	2	1	1	2	1	1	1	1	1	2	1	2	1	2	1	1	2	1	1	1	1	2	1	1	2	1	1	1	1	1	1	1	1	1	1	1	1	1	1	1	1	1	1	1	1	1	3	1	1
65	2	1	1	1	1	1	1	1	1	2	1	2	1	1	1	1	3	1	1	1	1	1	1	1	2	1	1	1	1	1	2	2	2	1	2	1	1	2	1	1	2	1	1	2	2	1	2	3	1
53	2	3	1	1	1	2	1	1	1	1	1	2	1	1	1	1	1	1	1	1	1	1	1	1	1	1	2	1	1	1	1	1	2	1	1	1	1	1	1	1	1	1	1	2	2	1	2	3	1
40	2	2	2	2	4	4	2	1	1	3	4	3	2	2	1	2	3	2	3	4	2	1	2	2	2	4	4	2	2	1	2	2	4	2	3	1	2	4	2	2	3	1	1	1	1	1	2	2	1
42	2	3	1	1	1	1	1	1	1	1	1	2	2	1	1	1	2	1	1	1	1	1	2	2	1	1	1	1	1	1	1	1	2	2	1	1	1	2	1	1	1	1	1	1	1	1	1	1	1
42	2	1	3	3	2	3	2	4	2	1	1	3	1	1	2	1	1	4	2	4	2	3	3	2	2	2	3	3	3	2	1	1	3	1	1	3	2	1	4	2	4	3	3	2	2	3	4	2	2
39	2	2	3	2	1	1	1	1	1	1	4	1	2	1	2	1	2	4	1	4	2	1	3	3	2	1	1	1	1	1	2	4	1	3	1	2	1	4	4	1	4	2	1	3	3	3	3	2	2
45	2	2	2	1	1	1	1	1	1	1	1	1	1	1	1	1	1	2	1	1	1	4	2	2	1	2	1	1	1	1	1	2	2	2	1	1	1	1	2	2	1	1	2	1	1	1	2	3	1
39	2	1	3	1	1	2	1	1	1	2	3	2	1	2	1	1	2	2	1	4	1	1	3	4	2	2	3	1	1	1	3	3	2	1	3	3	1	3	2	1	4	1	1	2	2	3	2	1	1
41	1	3	2	3	2	1	1	1	1	2	2	1	1	2	1	1	4	2	3	2	1	1	3	4	2	2	1	1	1	2	3	3	2	1	4	1	1	3	3	3	4	1	1	2	2	2	2	3	2
50	2	1	1	1	1	1	1	1	1	1	1	2	1	1	1	1	1	1	1	1	1	1	1	1	1	1	1	1	1	1	1	1	2	1	1	1	1	1	1	1	1	1	1	1	1	1	2	2	1
31	2	2	1	1	2	1	1	1	1	2	1	1	1	1	1	1	3	1	1	2	1	1	2	2	2	3	1	1	1	1	2	2	1	1	3	1	1	3	2	1	2	1	1	2	2	2	1	1	1
37	2	1	2	1	1	1	1	2	1	1	2	3	1	1	1	1	2	1	1	2	2	1	1	2	1	1	1	1	2	1	1	2	3	1	1	1	1	2	1	1	1	1	1	2	1	2	2	1	1
27	1	1	1	1	1	2	1	1	1	2	2	2	1	1	1	1	1	1	1	1	1	1	1	1	1	1	1	1	1	1	1	1	1	1	1	1	1	1	1	1	1	1	1	2	2	1	1	2	1
47	1	1	2	1	1	1	1	1	1	1	1	2	1	1	1	1	1	1	1	1	1	1	1	2	1	1	1	1	1	1	1	1	2	1	1	1	1	1	1	1	1	1	1	4	2	1	2	2	1
56	1	1	2	2	1	1	1	1	1	2	2	2	1	1	1	1	2	1	1	1	2	1	1	2	1	1	1	1	1	1	2	1	2	1	1	1	1	1	1	1	1	2	1	2	2	1	2	2	1
42	2	1	1	2	1	2	1	1	1	1	2	2	1	1	1	1	2	1	1	2	1	1	2	2	2	1	2	1	1	1	1	2	2	1	1	1	1	2	2	1	1	1	1	1	1	4	3	1	1
31	2	1	1	3	2	1	1	1	1	3	3	1	1	2	1	1	3	2	1	3	1	1	2	2	3	2	1	1	1	1	3	3	1	1	3	1	1	3	3	1	3	1	1	3	4	1	1	4	2
20	2	3	3	3	3	3	3	1	1	1	3	2	1	2	1	3	2	2	2	2	1	1	2	1	1	2	2	1	1	1	1	2	2	1	2	1	2	2	2	2	2	1	1	2	2	2	1	3	1
25	2	1	2	2	1	1	1	1	1	1	2	1	1	1	1	2	2	2	2	1	1	1	1	2	2	1	1	1	1	1	1	2	3	1	2	1	1	2	2	1	2	1	1	1	2	1	2	1	1
25	2	1	2	2	1	2	1	1	1	1	1	1	1	1	1	1	2	2	1	1	1	1	1	1	2	2	2	1	1	1	2	2	1	1	2	1	1	2	2	1	1	1	1	2	2	2	2	3	2
24	2	3	1	2	1	2	1	1	1	1	2	4	3	2	1	1	2	1	1	2	1	1	3	1	3	2	2	1	1	1	2	3	2	2	3	1	1	2	2	2	3	1	1	2	1	1	3	3	1
20	2	2	1	2	1	1	1	1	1	1	2	1	2	1	1	1	1	1	2	2	3	1	1	1	2	1	1	1	1	2	1	1	1	2	1	1	1	2	1	2	1	3	1	1	1	1	2	1	1
58	2	1	1	1	1	1	1	1	1	1	2	1	1	1	1	1	3	1	1	1	1	1	1	1	1	2	1	1	1	1	1	2	1	1	1	1	1	2	1	1	1	1	1	4	4	1	2	4	1
25	2	2	2	1	1	2	1	1	1	2	2	1	1	3	1	1	2	2	1	2	1	1	1	1	1	2	1	1	1	1	2	2	1	1	2	1	1	3	1	1	2	1	1	2	2	1	1	1	1
37	2	3	2	1	2	2	1	1	1	1	1	2	2	1	1	1	1	2	1	2	2	1	1	1	1	1	1	2	1	2	2	1	1	1	2	1	1	1	1	2	1	2	2	3	3	3	2	3	1
22	2	1	1	1	1	2	1	1	1	1	1	1	2	1	1	1	1	1	2	1	1	1	2	1	2	2	2	1	1	1	1	1	2	2	3	1	1	2	2	1	2	1	1	2	2	2	3	2	1
44	2	1	1	1	2	2	1	2	1	2	2	3	1	1	1	1	2	1	2	2	1	1	2	1	2	2	2	1	1	1	2	2	2	1	1	1	1	1	2	1	2	1	1	1	2	2	4	2	1
50	2	3	4	4	3	3	3	4	3	2	2	2	2	2	2	2	3	2	2	2	2	2	3	4	3	3	2	3	4	2	2	2	2	2	2	2	2	2	2	2	2	2	2	1	1	1	2	1	1
39	1	1	1	1	1	1	1	1	1	1	1	2	1	1	1	1	1	1	1	1	1	1	2	2	1	1	1	1	1	1	1	1	2	1	1	1	1	1	1	2	1	1	1	1	1	1	1	1	1
43	2	1	3	2	2	1	1	1	1	2	2	3	1	2	1	1	1	3	1	2	1	1	2	2	3	2	2	1	1	2	3	3	3	1	2	1	1	2	3	2	2	2	1	2	3	3	3	4	2
20	2	1	1	2	2	1	1	1	1	1	3	1	1	2	1	1	2	3	2	3	1	1	2	1	3	2	1	1	1	1	2	4	2	2	3	1	1	3	4	2	4	1	1	1	2	2	2	1	2
44	2	1	1	1	1	1	1	2	1	1	1	4	1	1	1	2	1	2	1	1	1	1	1	1	1	1	1	1	1	1	1	1	4	1	1	1	2	1	1	1	1	1	1	2	2	1	4	2	1
20	2	1	1	3	1	1	1	1	1	2	4	3	1	3	1	2	4	4	2	4	1	1	1	3	3	3	1	1	1	1	2	4	3	1	2	1	1	4	4	1	4	1	1	2	1	1	3	2	2
20	2	1	2	2	2	3	2	2	1	2	2	1	1	2	2	1	2	2	1	2	1	1	1	3	3	3	2	2	2	1	2	3	2	1	2	2	1	3	2	1	2	1	1	1	1	1	3	2	1
32	2	1	1	1	1	2	1	1	1	1	2	1	1	1	1	1	2	1	1	1	1	1	1	1	1	2	2	1	1	1	1	2	1	2	2	1	1	2	1	1	1	1	1	1	2	1	1	1	1
54	1	1	1	1	1	1	1	1	1	1	1	1	1	1	1	1	1	1	1	1	1	1	1	1	1	2	2	1	1	1	2	2	2	1	2	1	1	2	1	1	1	1	1	2	2	1	1	1	1
22	2	2	1	3	4	4	1	2	2	4	4	3	1	4	1	1	2	3	3	4	2	1	2	1	2	4	4	2	1	1	4	4	2	1	4	1	1	2	3	2	3	2	1	3	1	1	4	2	3
43	2	1	2	1	1	1	1	1	1	1	1	1	1	1	1	1	1	1	1	1	1	1	1	2	1	1	1	1	1	1	1	1	1	1	1	1	1	1	1	1	1	1	1	1	1	2	2	1	1
44	2	3	1	2	1	2	1	1	1	4	4	2	1	4	1	1	4	4	2	4	1	2	4	2	2	2	2	1	1	2	4	4	2	1	4	1	1	4	4	3	4	1	3	2	3	4	4	3	3
46	1	1	2	1	2	2	1	1	2	1	2	2	1	1	1	2	1	2	1	1	1	1	2	2	1	2	2	2	2	2	1	1	2	1	1	1	1	1	2	1	2	1	2	1	2	2	2	2	1
39	1	1	1	2	2	1	1	1	1	1	1	2	1	1	1	1	1	2	1	3	1	1	1	1	2	2	1	1	1	1	1	1	2	1	1	1	1	1	2	1	2	1	1	1	1	1	2	2	1
40	1	1	1	1	1	1	1	1	1	2	3	2	1	1	1	1	1	1	3	1	1	1	1	1	1	1	2	1	1	1	2	1	2	1	1	1	1	2	2	3	1	1	1	1	1	4	4	1	1
25	2	1	3	2	1	1	1	1	1	1	1	1	1	1	1	2	2	1	1	1	1	1	1	3	1	1	1	1	1	1	1	1	1	1	1	1	3	2	1	1	2	1	1	2	1	2	4	1	1
60	2	1	1	1	1	1	1	1	1	1	1	1	1	1	1	1	1	1	1	1	1	2	1	2	1	1	1	1	1	1	1	1	1	1	1	1	1	2	1	1	1	1	2	3	3	1	2	3	1
56	2	3	3	2	1	2	1	2	1	1	2	2	1	1	1	1	2	2	1	2	1	1	3	3	2	1	2	1	2	1	1	2	2	1	1	1	1	2	2	1	2	1	1	2	2	1	2	2	1
41	2	1	2	2	2	3	1	1	2	1	2	1	1	1	1	1	3	1	1	2	1	1	1	2	2	2	2	1	1	1	1	3	1	1	1	1	1	2	1	1	2	1	1	3	2	3	2	3	1
40	2	3	3	2	2	2	1	1	1	3	3	4	2	2	2	1	3	2	1	2	2	1	2	2	2	2	2	1	1	1	2	2	3	1	2	1	1	2	3	1	2	2	1	3	3	3	3	3	2
27	1	1	1	1	1	3	1	1	1	1	2	2	1	1	1	1	1	2	1	1	1	1	1	1	1	1	3	1	1	1	2	2	2	1	1	1	1	1	2	1	1	1	1	1	2	1	1	1	1
38	2	1	1	1	1	1	1	1	1	1	1	1	1	1	1	1	1	1	1	1	1	1	1	1	1	1	1	1	1	1	1	1	1	1	1	1	1	1	1	1	1	1	1	1	1	1	3	1	1
39	2	1	1	1	1	1	1	1	1	1	1	1	1	1	1	1	1	1	1	1	1	1	1	1	1	1	1	1	1	1	1	1	1	1	1	1	1	1	1	1	1	1	1	4	4	1	1	4	1
35	2	1	1	2	2	2	1	1	1	1	3	2	1	1	1	1	2	1	1	1	1	1	1	1	2	2	2	1	1	1	1	2	2	1	1	1	1	2	1	1	2	1	1	3	3	2	2	2	2
32	2	1	2	2	1	1	1	1	1	3	2	1	3	1	1	2	2	2	2	2	2	1	2	1	2	1	1	1	1	1	2	2	2	2	1	1	2	2	2	1	1	1	1	2	2	2	2	2	1
35	2	1	1	1	1	1	1	1	1	1	1	2	1	1	1	1	1	2	1	1	1	1	1	1	1	1	1	1	1	1	1	1	2	1	1	1	1	1	1	1	1	1	1	1	1	1	2	1	1
35	2	2	2	2	1	1	1	1	2	1	1	1	1	1	1	1	1	1	1	1	1	2	1	2	2	1	1	1	1	2	1	1	1	1	1	1	1	1	1	1	1	2	2	2	1	3	3	2	1
32	2	1	2	1	2	1	1	1	1	1	3	2	1	1	1	1	2	1	1	1	1	1	1	1	1	2	1	1	1	1	1	3	2	1	1	1	2	2	1	1	1	2	2	3	3	2	1	2	2
37	2	1	1	1	1	1	1	1	1	1	1	1	1	1	1	1	1	1	1	1	1	1	2	3	2	1	1	1	1	1	2	2	3	1	2	1	1	2	1	1	2	1	1	1	1	1	3	1	1
37	2	1	1	1	1	2	1	1	2	1	2	1	1	1	1	1	1	1	1	1	1	1	2	2	2	1	2	1	1	2	1	2	1	2	2	1	2	1	2	1	1	2	1	1	1	1	2	1	1
33	2	3	4	3	2	1	1	1	1	1	1	2	1	1	1	1	2	1	1	1	1	1	3	4	1	1	1	1	1	1	1	1	1	1	1	1	1	1	1	2	1	1	1	3	2	2	4	2	1
34	2	1	1	1	1	1	1	1	1	1	1	1	1	1	1	1	1	1	1	1	1	1	1	1	1	1	1	1	1	1	1	1	1	1	1	1	1	1	1	1	1	1	1	1	1	1	2	1	1
32	2	1	2	3	2	1	1	1	2	2	4	2	1	1	1	2	3	3	1	3	1	3	1	2	2	2	2	1	1	1	1	2	1	1	1	1	1	3	2	1	3	1	2	3	3	2	3	3	3
30	2	3	2	1	1	2	2	2	1	1	2	2	1	1	1	2	2	2	1	2	1	1	3	2	2	2	2	2	1	1	2	2	2	1	1	1	2	2	2	1	2	2	1	2	2	2	3	2	2
28	1	1	2	2	2	2	1	1	1	1	2	3	1	1	1	1	2	2	1	1	1	1	1	2	2	2	2	1	2	1	2	2	3	1	2	1	1	2	1	1	2	2	1	2	2	3	4	2	2
36	2	1	2	2	2	1	1	1	1	1	2	2	1	1	1	1	2	2	1	1	1	1	1	2	3	3	1	1	1	2	1	2	2	1	1	2	1	2	2	2	1	1	1	2	2	2	2	2	1
73	1	1	1	2	1	1	1	2	1	1	1	2	1	1	1	1	3	1	1	1	1	1	1	2	1	1	1	2	2	1	1	1	2	1	1	1	1	2	1	1	1	1	1	2	3	1	2	3	2
29	2	1	1	1	1	2	1	1	1	1	1	1	1	1	1	1	1	3	1	1	1	1	1	2	1	3	2	1	1	1	2	3	1	2	2	1	1	1	3	1	2	3	1	2	2	2	2	1	1
46	2	1	4	2	1	1	1	3	1	1	2	3	1	1	3	1	3	1	1	2	1	1	2	3	1	1	1	2	2	1	1	2	3	2	1	3	3	2	2	1	2	2	1	1	1	3	3	1	1
45	2	1	1	1	1	1	1	2	1	1	1	2	2	1	1	1	2	1	3	1	2	1	2	2	1	1	1	1	2	1	1	1	2	2	1	1	1	2	1	3	1	2	1	2	1	2	3	1	1
36	2	1	1	2	2	2	1	1	1	1	3	3	1	1	1	1	2	2	2	3	2	1	2	1	3	3	3	2	1	1	2	4	4	1	1	1	1	2	2	2	3	2	1	3	3	1	3	2	2
30	1	1	1	1	2	1	1	1	1	2	1	1	1	1	1	1	1	2	1	1	1	1	1	1	1	2	1	1	1	1	2	1	1	1	1	1	1	2	2	1	1	1	1	1	1	1	1	1	1
33	2	2	2	2	2	2	1	1	1	3	2	1	1	2	1	1	2	2	1	1	1	1	1	1	1	2	1	1	1	1	2	1	1	1	2	1	1	2	1	1	1	1	1	1	1	1	2	2	1
37	2	1	1	2	1	1	1	1	1	1	2	2	1	1	1	1	2	1	1	2	1	1	1	1	2	1	1	1	1	1	1	2	2	1	1	1	1	2	1	1	2	1	1	1	2	1	2	2	1
37	2	1	2	1	1	1	1	2	1	1	2	2	1	1	1	1	1	1	1	1	1	1	1	2	1	1	1	1	2	1	1	1	2	1	1	1	1	1	1	1	1	1	1	1	1	2	2	3	1
36	2	1	1	2	2	2	1	1	1	2	2	1	1	2	1	2	2	2	1	2	1	1	2	2	2	2	2	1	2	2	3	3	1	3	3	1	2	3	2	2	2	1	2	2	3	1	2	2	1
22	1	1	1	1	1	1	1	1	1	1	1	1	1	1	1	1	1	1	1	1	1	1	1	1	1	1	1	1	1	1	1	1	1	1	1	1	1	1	1	1	1	1	1	1	1	1	3	1	1
18	2	1	2	2	2	2	1	1	1	1	2	2	2	1	1	2	3	2	1	3	2	2	1	2	1	2	2	1	1	1	1	2	1	2	1	1	2	3	3	2	2	2	2	2	2	2	2	2	2
30	2	1	2	1	1	1	1	1	1	1	2	1	1	1	2	1	2	1	1	1	1	1	1	3	1	2	1	1	1	1	1	2	1	1	1	1	1	2	1	1	1	1	1	1	1	2	2	2	1
22	1	1	1	2	3	2	1	1	1	1	4	3	1	2	1	1	1	3	1	1	1	1	3	2	2	3	2	1	1	2	1	3	1	1	1	1	1	1	3	1	1	3	1	2	2	1	3	1	1
19	2	1	1	1	2	1	1	1	1	1	2	1	1	1	1	1	1	3	1	3	1	1	1	1	1	2	1	1	1	1	1	2	1	1	1	1	1	3	3	1	3	1	1	1	2	1	2	2	1
44	2	1	2	3	2	3	2	1	1	1	2	3	2	1	1	1	2	3	1	2	1	1	1	2	1	2	3	1	1	1	1	2	3	1	2	1	1	2	3	1	2	1	1	3	4	2	3	3	1
35	2	3	2	1	2	1	1	2	1	2	1	2	2	1	1	1	1	3	2	1	1	1	2	2	1	2	1	2	2	1	2	1	2	2	1	2	2	1	3	2	1	1	1	1	2	2	2	1	1
35	2	4	2	2	2	3	1	1	1	1	1	2	1	2	1	1	2	2	2	2	1	1	3	3	3	2	4	1	1	1	1	2	4	1	2	1	1	3	3	3	3	1	1	2	2	2	4	1	1
39	2	1	2	1	2	2	1	1	1	1	1	2	1	1	1	1	1	2	1	1	1	2	1	3	1	2	2	1	2	1	1	1	3	1	1	1	1	1	1	1	1	1	3	1	1	1	3	1	1
27	2	2	1	1	2	1	1	2	2	1	4	4	2	1	1	2	2	2	1	2	3	2	2	1	1	2	1	1	1	1	1	3	3	2	1	1	2	2	2	1	1	2	2
36	2	1	1	1	1	2	1	1	1	1	3	2	1	1	1	1	2	3	1	2	1	1	1	1	1	1	2	1	1	1	1	3	2	1	1	1	1	2	3	1	2	1	1	1	1	1	2	2	1
20	2	1	1	2	2	2	1	1	2	1	2	1	1	1	1	1	1	1	1	3	1	1	1	1	2	2	2	1	1	1	1	2	1	1	1	1	1	2	1	1	3	1	1	2	2	2	3	2	2
24	1	1	2	2	2	3	1	1	2	2	2	3	2	2	1	2	1	2	2	2	1	1	2	3	3	3	3	2	1	2	3	3	4	2	2	2	2	3	2	2	3	1	2	2	2	1	2	1	1
31	2	1	1	1	1	1	1	1	1	1	1	1	1	1	1	1	1	1	1	1	1	1	1	1	1	1	1	1	1	1	1	1	1	1	1	1	1	1	1	1	1	1	1	1	2	2	1	1	1
21	2	1	2	2	1	4	1	2	1	3	4	1	2	2	2	3	2	3	1	4	1	1	3	3	3	2	4	2	3	1	4	4	2	2	2	3	2	4	4	1	4	2	1	3	3	1	2	2	1
22	2	1	2	1	2	1	1	1	1	1	1	1	1	1	1	1	1	2	1	1	1	1	1	3	1	2	1	1	1	1	1	1	1	1	1	1	1	1	1	1	1	1	1	1	2	1	2	1	1
19	2	1	1	1	1	1	1	1	1	1	2	1	1	1	1	1	1	2	1	2	1	1	1	3	1	1	1	1	1	1	1	2	1	1	1	1	1	1	3	1	2	1	1	1	1	2	2	1	1
28	2	1	1	1	1	2	1	1	1	1	1	1	2	1	1	1	1	1	1	1	1	1	2	1	1	1	2	1	1	1	1	1	1	1	1	1	1	1	1	1	1	1	1	1	1	1	1	1	1
68	2	2	1	1	1	1	1	1	1	1	2	1	1	1	1	1	3	1	1	2	1	1	1	1	1	1	1	1	2	1	1	1	1	1	1	1	1	3	1	1	1	1	1	1	1	2	1	1	1
40	2	1	2	1	1	1	1	1	1	1	3	2	1	2	1	1	1	1	1	2	1	1	2	2	1	1	1	1	1	1	1	2	2	1	1	1	1	2	2	1	1	1	1	1	1	1	2	2	1
21	2	2	3	2	1	1	2	3	2	1	2	2	1	1	2	1	2	2	1	2	2	1	3	4	2	1	2	2	2	2	1	2	2	2	1	2	1	2	2	1	2	2	1	2	1	3	4	1	1
65	2	2	1	2	1	1	1	1	1	1	2	1	1	1	1	1	3	2	2	2	1	1	2	2	2	2	3	1	1	1	1	1	1	1	1	1	1	2	2	1	1	2	1	3	3	2	2	3	1
69	2	1	1	1	1	1	1	1	1	1	1	1	1	1	1	1	4	1	1	1	1	1	1	1	1	1	1	1	1	1	1	1	1	1	1	1	1	4	1	1	1	1	1	1	1	1	1	1	1
41	2	1	1	1	1	1	1	1	1	3	4	1	2	1	1	1	2	1	1	4	1	1	1	1	2	1	1	1	1	1	3	4	1	1	2	1	1	4	1	1	4	1	1	1	1	1	3	1	1
54	1	2	1	1	2	2	1	1	1	1	2	1	1	1	1	1	2	1	1	1	1	1	2	1	1	1	1	1	1	1	1	1	1	1	1	1	1	1	1	1	1	1	1	1	4	1	4	1	1
43	2	1	1	2	1	2	1	1	1	2	2	2	1	2	1	1	2	2	3	2	1	1	3	2	2	2	2	1	1	2	2	2	2	1	2	3	1	2	2	3	2	1	1	3	2	1	2	2	2
59	2	1	2	1	2	2	1	1	2	1	2	2	2	1	1	1	3	1	1	1	1	1	4	4	3	3	4	3	2	4	2	4	4	4	3	3	4	3	3	4	4	4	4	3	2	2	3	3	2
31	2	1	3	2	1	2	3	2	1	1	4	1	1	1	2	1	2	2	1	2	1	1	3	4	4	2	2	4	3	3	2	4	2	1	2	3	1	4	3	2	3	1	1	1	2	2	3	1	2
35	2	1	1	1	1	1	1	1	1	1	1	1	1	1	1	1	1	1	1	1	1	1	1	1	1	1	1	1	1	1	1	1	1	1	1	1	1	1	1	1	1	1	1	1	1	1	2	1	1
22	1	2	2	2	2	2	1	1	1	2	3	2	1	1	1	2	2	2	1	2	1	1	1	3	2	2	2	1	1	2	2	3	2	1	2	1	1	3	3	1	3	2	2	2	2	3	3	3	2
57	2	1	1	1	1	1	1	1	1	1	2	2	1	1	1	1	1	1	1	1	1	1	1	1	1	1	1	1	1	1	1	2	2	1	1	1	1	1	1	1	1	1	1	1	1	1	2	2	1
28	2	1	1	1	1	1	1	1	1	1	1	1	1	1	1	1	1	1	1	1	1	1	1	1	1	1	1	1	1	1	1	1	1	1	1	1	1	1	1	1	1	1	1
24	2	1	1	1	1	1	1	1	1	1	1	1	1	1	1	1	1	1	1	1	1	1	1	1	1	1	1	1	1	1	1	1	1	1	1	1	1	1	1	1	1	1	1
22	2	2	2	1	1	1	1	1	1	1	2	2	1	1	1	1	2	2	1	2	1	1	2	2	2	1	1	1	1	1	1	3	2	1	2	1	1	2	2	1	1	1	1	2	2	1	2	1	1
40	1	2	4	1	1	3	2	3	1	1	2	2	1	1	2	2	1	3	2	2	1	1	2	4	1	1	3	2	3	1	1	2	2	1	1	2	2	1	2	2	2	1	1	1	1	2	2	1	1
31	1	1	2	1	1	3	2	2	1	1	1	4	1	1	2	1	3	3	1	2	1	1	1	2	2	1	3	1	2	1	1	2	4	2	1	2	2	3	2	1	2	1	2	1	1	2	4	1	1
50	2	1	1	1	1	1	1	1	1	1	1	2	1	1	1	1	1	1	1	1	1	1	1	1	1	1	1	1	1	1	1	1	2	1	1	1	1	1	1	1	1	1	1	1	1	1	2	1	1
38	2	2	2	1	1	2	1	2	1	1	2	1	1	1	2	1	2	2	2	2	1	1	2	2	1	1	2	1	2	1	1	2	1	1	1	1	1	2	2	2	2	1	1	3	3	1	2	2	1
58	2	3	3	1	3	2	1	1	1	1	2	1	2	1	1	1	1	2	1	2	1	1	3	2	1	2	2	2	1	1	1	2	2	1	1	1	1	3	2	1	2	2	1	1	2	1	1	1	1
34	2	2	2	2	1	1	1	2	1	1	1	3	2	1	1	2	1	1	1	2	2	2	3	2	2	2	3	2	2	1	1	3	3	3	1	1	2	2	1	1	2	2	2	2	2	2	4	1	2
57	2	2	1	2	1	2	1	1	1	1	2	2	1	1	1	1	2	1	1	2	1	1	1	1	2	1	2	1	1	1	1	2	2	1	1	1	1	2	1	1	2	1	1	2	2	1	3	2	1
60	2	3	2	2	1	1	1	2	1	2	2	1	1	2	1	1	2	2	1	1	1	1	1	1	2	1	1	1	1	1	2	2	2	1	2	1	1	2	1	1	1	1	1	1	1	1	2	2	1
43	1	1	1	2	2	1	1	1	1	1	2	2	1	1	1	1	1	1	1	1	1	1	1	1	1	1	1	1	1	1	1	1	2	1	1	1	1	1	1	1	1	1	1
47	2	1	1	1	1	3	1	1	1	1	3	1	1	1	1	1	2	1	1	2	1	1	1	1	1	1	3	1	1	1	1	3	1	1	1	1	1	2	1	1	2	1	1	2	2	2	2	2	2
29	2	1	1	1	1	1	1	1	1	1	1	1	1	1	1	1	1	1	1	2	1	1	1	1	1	1	1	1	1	1	1	2	2	1	1	1	1	2	2	1	2	1	1	1	1	1	2	1	1
28	2	1	1	1	1	1	1	1	1	2	2	2	1	1	1	1	2	2	1	1	1	1	2	1	3	1	1	1	1	1	2	1	2	1	2	1	1	2	2	1	1	1	1	2	1	1	4	1	1
20	2	1	2	1	2	1	1	1	1	1	2	2	1	1	1	2	2	1	1	2	1	1	1	1	2	2	2	1	1	1	2	2	2	1	2	1	1	2	1	1	2	1	1	1	2	2	4	1	1
20	2	1	1	3	2	1	1	1	1	1	3	2	1	1	1	1	2	3	1	2	1	1	2	2	4	3	2	2	1	2	2	4	2	1	2	1	2	3	4	2	4	2	1	2	2	2	4	2	1
43	2	1	1	1	1	1	1	1	1	1	1	2	1	1	1	1	1	1	1	1	1	1	1	2	1	1	1	1	1	1	1	1	2	1	1	1	1	1	1	1	1	1	1	1	1	1	4	1	1
23	2	1	1	2	2	2	1	1	1	3	3	1	1	2	1	1	2	2	1	1	1	1	1	1	2	2	2	1	1	1	2	2	1	1	2	1	1	2	2	1	1	1	1	3	3	1	3	2	1
26	2	1	1	2	1	3	1	1	1	1	4	2	1	1	1	1	3	1	1	1	1	1	1	1	3	2	4	1	1	1	2	2	2	1	1	1	1	3	1	1	2	1	1	1	1	1	3	1	1
18	2	1	1	1	1	1	1	1	1	1	2	1	1	2	2	1	1	1	1	1	1	1	1	3	2	1	1	1	2	1	1	2	1	2	2	1	1	1	2	1	1	1	1	3	2	1	3	3	1
51	2	2	2	1	1	1	1	1	1	1	1	2	1	1	1	1	1	1	1	1	1	1	1	1	1	1	1	1	1	1	1	1	1	1	1	1	1	1	1	1	1	1	1	2	1	1	2	2	1
39	2	1	1	1	1	1	1	1	1	1	2	2	1	1	1	1	2	1	1	2	1	1	2	2	2	2	1	2	2	2	2	2	1	1	2	2	1	2	2	2	2	1	1	2	2	1	2	2	1
55	1	3	1	2	1	1	2	2	1	2	2	1	1	1	1	1	2	1	2	2	1	1	2	1	2	1	2	2	2	1	1	2	1	1	1	1	1	2	1	2	2	1	1	3	3	1	3	2	1
41	2	1	1	1	1	1	1	1	1	1	1	1	1	1	1	1	1	1	1	1	1	1	2	2	2	1	1	1	1	1	1	1	3	1	1	1	1	2	2	1	2	2	1
47	2	3	3	4	1	1	1	1	1	1	2	1	1	1	1	3	1	2	3	3	1	1	3	1	2	1	1	1	1	1	1	2	1	1	1	1	2	1	1	1	1	1	1	2	2	3	3	1	2
40	2	1	1	1	1	1	1	1	1	1	1	1	1	1	1	1	1	1	1	1	1	1	1	1	1	2	1	1	1	1	1	1	1	1	1	1	1	1	1	1	1	1	1
45	2	1	1	2	1	1	1	1	1	1	2	1	1	1	1	1	1	1	1	1	1	1	1	1	2	1	1	1	1	1	1	1	1	1	1	1	1	1	1	1	1	1	1	1	1	1	2	1	1
28	2	1	2	1	1	1	1	1	1	2	1	3	1	1	1	1	1	1	1	1	1	1	2	2	1	1	1	1	1	1	1	1	3	1	1	1	1	1	1	1	1	1	1	1	1	2	3	1	1
19	2	2	2	1	1	1	1	1	1	1	2	2	2	1	1	1	2	1	1	1	1	1	1	1	1	1	1	1	1	1	1	2	2	2	1	1	1	1	1	1	1	1	1	2	3	2	3	1	3
22	2	1	1	2	1	2	1	1	1	3	3	1	1	3	1	1	4	1	1	3	1	1	1	1	2	1	2	1	1	1	3	3	1	1	3	1	1	4	1	1	3	1	1	2	2	1	3	2	1
21	2	3	1	2	1	1	1	1	1	1	2	1	1	1	1	1	2	1	3	2	1	1	1	1	2	1	2	2	1	1	2	2	1	1	1	1	1	2	1	2	2	2	1	1	1	1	2	1	1
22	2	3	1	2	2	1	1	1	1	1	3	2	1	1	1	1	2	2	1	2	2	1	2	1	2	1	1	1	1	1	1	2	2	1	1	1	1	2	2	1	2	2	1	3	2	2	2	2	3
24	1	3	3	3	3	2	2	1	1	3	4	1	2	3	1	2	3	3	3	4	2	4	3	2	3	3	2	1	1	1	3	4	1	2	3	1	2	3	2	2	3	2	3	3	2	3	3	3	3
22	2	3	3	3	1	2	1	1	1	1	2	1	1	1	1	1	1	2	1	1	1	1	2	3	3	1	3	1	1	1	2	2	2	1	1	1	1	1	1	1	1	1	1	3	3	3	3	2	2
49	2	1	1	1	1	1	1	1	1	1	1	2	1	1	1	1	1	1	1	2	1	1	1	1	1	1	1	1	1	1	1	1	2	1	1	1	1	1	1	1	2	1	1	4	4	1	3	4	1
23	1	1	1	3	2	2	2	1	2	2	3	3	1	1	1	1	1	4	1	2	1	1	1	1	2	1	1	1	1	2	2	3	2	1	1	1	1	3	4	1	1	1	1	3	3	2	4	2	2
23	1	1	1	2	2	4	1	1	1	2	2	2	1	1	1	1	3	1	1	2	2	1	1	1	2	2	3	1	1	1	2	2	2	1	1	1	1	3	2	1	2	1	1	2	3	1	3	3	1
23	2	1	1	1	2	2	1	1	1	1	2	1	1	1	1	1	2	1	1	2	1	1	3	2	3	2	3	1	1	1	2	2	1	1	2	1	2	2	1	1	2	1	1	2	1	4	3	1	2
22	2	3	2	1	4	1	1	1	1	1	4	1	1	3	1	1	2	3	1	4	2	1	1	1	1	2	1	1	1	1	1	1	1	1	3	1	1	3	3	1	3	1	1	1	2	2	3	2	1
28	2	1	2	2	3	3	1	1	1	2	3	2	1	2	2	1	2	2	1	2	2	1	1	2	2	2	3	1	1	1	2	2	2	1	2	2	1	2	2	1	2	2	1	2	1	2	3	2	1
30	2	1	2	2	2	1	1	1	1	1	3	1	1	1	2	2	3	2	4	3	1	2	2	3	3	3	1	3	3	2	2	4	2	2	2	3	3	4	4	4	4	1	2	2	2	2	3	2	1
29	2	1	1	1	1	1	1	1	1	1	2	1	1	1	1	1	2	2	1	1	1	1	1	1	1	1	1	1	1	1	1	2	1	1	1	1	1	2	2	1	1	1	1	1	1	1	2	1	1
30	2	1	2	2	1	1	1	2	1	2	3	1	1	2	3	1	2	1	1	2	2	1	1	2	2	1	1	1	2	1	2	2	1	1	2	2	1	2	2	1	1	1	1	3	2	2	3	1	1
48	1	1	1	1	1	1	1	1	1	1	1	2	1	1	1	1	1	1	1	1	1	1	1	1	1	1	1	1	1	1	1	2	2	1	1	1	1	1	1	1	1	1	1	1	1	1	1	1	1
30	2	2	2	3	1	2	1	2	4	3	4	1	2	2	1	1	4	4	2	3	2	1	1	1	3	1	2	1	2	4	3	4	1	2	3	1	1	4	4	2	4	2	1	3	3	3	4	1	3
22	2	1	1	2	2	1	1	1	1	2	2	1	1	2	1	1	2	1	1	2	1	1	2	2	2	3	2	2	1	1	3	3	1	2	3	1	1	2	2	2	3	2	1	2	1	2	2	1	1
22	2	1	2	1	1	1	1	2	1	1	4	1	1	2	1	1	2	2	1	3	1	1	1	3	2	2	1	2	2	1	2	4	1	1	3	1	1	3	2	1	2	2	1	2	1	1	4	1	1
30	2	2	2	1	1	2	1	1	1	1	2	1	2	2	1	1	1	1	1	1	1	1	2	2	2	1	1	1	2	2	2	2	1	2	2	1	2	2	1	1	1	2	1	1	1	1	3	1	1
48	2	1	2	2	1	1	2	1	1	1	2	2	1	1	1	1	4	3	1	2	1	1	1	1	2	1	2	2	2	1	1	1	1	1	1	1	1	4	2	1	2	1	1	3	2	2	2	2	1
23	1	1	1	1	1	1	1	1	1	1	1	1	1	1	1	1	1	1	1	1	1	1	1	1	1	1	1	1	1	1	1	1	1	1	1	1	1	1	1	1	1	1	1	1	1	1	2	2	1
49	1	1	1	1	1	1	1	1	1	1	1	3	1	1	1	1	1	2	1	1	1	1	1	1	1	1	1	1	1	1	1	2	3	1	1	1	1	1	2	1	1	1	1	3	2	1	2	2	1
23	1	2	1	3	2	3	1	1	1	2	2	4	1	2	1	1	3	3	1	3	3	1	1	1	1	1	3	1	1	1	2	2	3	1	2	1	1	3	2	1	2	1	1	3	3	3	3	4	3
27	2	2	3	3	3	4	2	2	3	3	3	2	1	3	3	2	3	2	4	3	2	1	3	4	4	3	4	3	3	4	4	4	3	1	4	3	2	4	4	4	4	3	1	3	3	3	3	3	3
27	2	2	3	3	1	1	1	2	1	2	3	1	1	3	1	1	2	1	1	2	1	1	2	2	1	1	1	1	2	1	2	2	2	1	2	1	1	3	1	1	1	1	1	2	2	1	2	4	1
40	2	1	3	3	2	3	1	1	1	3	3	1	1	1	1	1	1	2	1	1	1	1	2	1	3	2	3	1	1	1	2	2	1	1	1	1	1	1	2	1	2	1	1	3	3	1	2	2	1
48	2	1	3	2	1	1	1	1	1	2	1	2	1	1	1	1	2	1	1	1	1	1	1	2	1	1	1	1	1	1	2	2	2	1	1	1	1	2	1	1	1	1	1	2	2	2	2	2	1
41	2	1	1	1	2	1	1	1	1	1	1	1	1	1	1	1	1	1	1	1	1	1	1	1	1	2	1	1	1	1	1	1	1	1	1	1	1	1	1	1	1	1	1	2	2	2	1	1	1
40	2	1	1	1	1	1	1	1	1	1	1	1	1	1	1	1	1	1	1	1	1	1	1	2	1	2	1	1	1	1	1	1	2	1	1	1	1	1	1	1	1	1	1	2	1	1	4	2	1
23	2	1	1	2	1	1	1	1	1	1	2	1	1	1	1	1	1	3	1	3	2	1	1	1	2	1	1	1	1	1	1	2	1	1	1	1	1	2	2	1	2	2	1	2	2	2	2	3	2
33	2	2	1	2	1	2	1	4	4	3	2	2	1	1	1	1	2	2	1	3	1	1	1	1	1	2	2	1	1	1	1	2	2	1	1	1	1	2	2	1	2	1	1	4	4	4	2	3	4
39	2	1	1	2	1	1	1	1	1	1	2	1	1	1	1	1	1	1	1	1	1	1	2	2	1	1	1	1	1	1	1	2	1	2	1	1	1	2	1	1	2	2	1	1	1	1	2	1	1
39	1	1	1	1	1	1	1	1	1	1	1	1	1	1	1	1	1	1	1	1	1	1	2	1	1	1	1	1	1	1	1	2	1	1	1	1	1	1	2	1	1	1	1	2	2	1	2	2	1
34	2	3	2	2	2	2	1	2	1	2	3	2	1	2	2	1	3	1	1	2	1	2	1	2	2	2	2	1	2	1	2	2	2	1	2	1	1	2	2	1	2	1	2	2	2	2	2	2	2
34	2	1	1	1	1	1	1	1	1	1	1	2	1	1	1	1	2	2	1	1	1	1	2	1	1	1	2	1	1	1	1	2	2	1	1	1	2	2	2	2	1	2	1	1	1	1	2	2	1
39	2	1	1	1	1	1	1	2	1	1	3	1	1	1	1	1	2	1	1	1	1	1	1	1	2	1	1	3	3	2	2	4	1	1	2	1	1	1	2	1	1	1	1	1	2	1	2	1	1
36	2	1	3	2	3	3	2	1	1	1	3	2	1	1	1	1	3	3	1	4	2	2	1	3	2	3	3	2	1	1	1	3	2	1	1	1	1	3	3	1	4	2	2	2	2	2	2	2	1
41	1	1	1	1	1	1	1	1	1	2	1	1	1	1	1	1	1	1	1	1	1	1	1	1	1	1	1	1	1	1	2	1	1	1	1	1	1	1	1	1	1	1	1	1	2	1	1	1	1
46	1	1	1	2	1	2	1	1	1	1	4	1	1	2	1	1	2	2	1	1	1	1	1	1	1	1	2	1	1	1	2	4	1	1	2	1	1	2	2	1	1	1	1	1	1	1	2	4	1
34	1	1	3	2	2	2	1	2	1	2	2	1	1	2	2	1	2	2	1	2	2	1	1	3	2	2	2	1	2	1	2	2	1	1	2	2	1	2	2	1	2	2	1	1	2	2	2	1	1
22	2	1	2	1	1	1	2	2	1	1	1	2	1	1	1	2	2	1	1	1	1	2	1	2	1	1	1	2	2	2	1	1	3	1	1	1	2	1	1	1	1	2	2	2	2	2	4	1	1
24	2	1	2	4	4	3	1	2	2	3	4	4	1	2	1	1	2	2	1	2	1	1	2	2	3	4	3	2	3	2	3	3	4	1	3	2	2	3	3	2	3	2	1	3	3	2	3	2	2
45	2	2	1	2	1	1	1	2	1	1	2	2	1	1	1	1	1	1	1	1	1	1	2	1	1	1	1	1	2	1	1	2	2	1	1	1	1	1	1	1	1	1	1	2	3	1	4	2	2
46	2	1	2	2	1	1	1	1	1	2	2	1	2	1	1	1	2	2	1	2	1	1	1	2	2	2	2	1	1	1	2	2	2	1	2	1	1	2	2	1	2	1	1	3	2	2	1	4	1
49	1	1	1	1	1	1	1	1	1	1	1	1	1	1	1	1	1	1	1	1	1	1	1	1	1	1	1	1	1	1	1	1	1	1	1	1	1	4	1	1	1	1	1	1	2	1	2	1	1
46	1	1	3	2	2	1	1	2	1	1	2	2	2	1	2	1	1	2	2	2	1	1	1	2	1	2	2	2	2	1	1	2	2	1	1	1	1	1	2	2	2	1	1	2	2	2	3	2	2
41	1	3	2	1	1	1	1	2	1	3	2	2	1	1	1	1	1	2	1	1	1	1	2	2	1	1	2	1	2	1	3	1	2	1	1	1	1	1	2	1	1	1	1	2	2	1	1	2	1
28	1	1	2	2	1	2	1	2	1	2	2	1	1	2	1	2	3	2	1	2	1	2	1	2	2	1	2	1	2	1	2	2	1	1	2	1	2	3	2	1	2	1	2	2	2	2	2	2	1
42	1	3	1	1	1	1	1	1	1	1	2	1	1	1	1	1	2	1	1	1	1	1	2	1	1	1	1	1	1	1	1	1	1	1	1	1	1	1	1	1	1	1	1	2	2	1	2	1	1
47	1	1	1	1	1	2	1	1	1	1	1	2	1	1	1	1	1	1	1	1	1	1	1	1	1	1	2	1	1	1	1	1	2	1	1	1	1	1	1	1	1	1	1	1	1	1	1	1	1
40	2	1	1	1	1	1	1	1	1	1	1	1	1	1	1	1	1	1	1	1	1	1	1	1	1	1	1	1	1	1	1	1	1	2	2	2	1	1	2	1	2	1	2
43	1	4	3	3	2	1	2	1	1	1	1	3	1	1	1	1	1	2	2	1	2	2	3	2	3	2	3	2	1	1	1	1	3	1	1	1	1	1	2	2	1	2	2	4	3	4	3	3	2
35	1	1	1	1	1	1	1	1	1	1	1	1	1	1	1	1	1	1	1	1	1	1	1	1	1	1	1	1	1	1	1	1	1	1	1	1	1	1	1	1	1	1	1	1	1	1	3	1	1
27	1	2	1	3	4	3	1	1	1	2	3	2	1	2	1	1	1	2	1	2	3	1	2	1	3	4	2	1	1	1	2	3	2	1	2	1	1	2	2	2	3	2	1	3	3	2	3	2	3
27	1	1	1	1	1	1	1	1	1	1	1	2	1	1	1	1	1	1	1	1	1	1	1	1	1	1	1	1	1	1	1	1	2	1	1	1	1	1	1	1	1	1	1	1	1	1	3	1	1
33	1	1	2	1	1	2	1	1	1	1	1	2	1	1	1	1	3	2	1	2	1	1	1	1	1	1	2	1	1	1	1	2	2	1	1	1	1	3	2	1	2	1	1	2	2	1	2	2	1
42	1	1	2	2	2	2	1	1	1	1	2	2	1	1	1	1	2	2	1	1	1	1	1	2	1	2	1	1	1	1	1	2	2	1	1	1	1	2	2	1	1	1	1	1	1	1	1	1	1
42	1	2	3	3	1	2	1	1	1	1	3	3	1	1	1	1	3	1	1	1	2	2	2	1	2	1	2	1	1	1	1	3	3	1	1	1	1	2	1	1	1	2	2	2	2	2	2	2	1
34	1	1	3	1	1	2	1	2	1	2	1	1	1	2	1	1	2	2	1	2	1	1	1	2	2	1	3	1	3	1	3	2	1	1	2	1	1	3	2	1	4	1	1	2	2	2	2	2	1
36	1	3	1	1	1	1	1	1	1	2	1	2	1	2	1	1	1	1	1	1	1	1	2	1	1	1	1	1	1	1	2	1	1	1	2	1	1	2	1	1	1	1	1	4	1	2	1	4	1
43	2	1	4	4	4	4	1	2	1	4	4	3	1	4	1	3	4	4	2	4	3	1	1	4	3	4	4	1	2	1	4	4	3	1	4	1	2	4	4	1	4	2	1	2	4	4	4	3	4
35	1	1	1	1	2	2	1	1	1	2	2	1	1	1	1	1	1	2	1	2	1	1	2	2	2	2	1	1	1	1	2	2	1	1	2	1	1	1	2	1	2	1	1	2	2	1	2	2	1
37	1	1	1	2	3	2	1	1	1	2	4	2	1	2	1	1	2	3	1	2	1	1	1	2	3	3	2	1	1	2	2	4	2	1	3	1	1	2	3	1	2	1	1	1	2	1	2	2	2
35	1	1	1	1	1	1	1	1	1	1	1	1	1	1	1	1	1	2	1	1	1	1	1	1	1	1	1	1	1	1	1	1	1	1	1	1	1	1	2	1	1	1	1	1	1	1	2	1	1
37	1	2	3	3	2	1	1	2	2	1	2	2	1	1	1	1	2	2	2	2	1	1	2	2	2	1	1	1	2	2	1	2	2	1	1	1	1	2	2	2	2	1	1	2	1	3	3	3	1
31	1	1	2	1	1	1	2	1	1	1	3	1	1	1	1	1	3	1	1	2	1	1	2	1	2	1	1	2	1	2	1	3	1	1	1	1	1	3	1	1	1	1	1	2	2	1	2	1	1
37	1	1	1	2	1	1	1	1	1	1	2	3	1	1	1	1	1	2	1	1	1	1	1	1	1	1	1	1	1	1	1	2	3	1	1	1	1	1	2	1	1	1	1	1	1	1	1	1	1
24	1	1	1	1	1	1	1	1	1	1	1	1	1	1	1	1	2	2	1	1	1	1	1	1	1	1	1	1	1	1	1	1	1	1	1	1	1	2	1	1	1	1	1	2	2	1	4	4	1
41	1	1	1	1	1	1	1	1	1	1	1	1	1	1	1	1	2	2	1	3	1	1	1	1	1	1	1	1	1	1	1	1	2	1	1	1	1	2	2	1	2	1	1	1	1	1	1	1	1
29	1	2	2	3	2	3	2	1	1	2	3	3	1	2	1	1	4	2	1	3	1	1	1	1	2	2	3	1	1	1	2	3	3	1	2	1	1	4	2	1	3	1	1	3	2	4	4	2	2
63	1	1	1	2	1	1	1	1	1	1	3	2	2	3	1	1	1	1	1	1	1	1	1	1	2	1	1	1	1	1	1	2	2	2	1	1	1	1	1	1	1	1	1	1	2	1	3	1	1
40	1	1	1	2	2	1	1	1	1	2	2	2	1	1	1	1	1	1	1	1	1	1	1	1	3	3	2	1	1	1	2	2	1	1	1	1	1	2	1	1	1	1	1	2	1	1	2	1	2
46	1	1	2	1	1	1	1	1	1	1	2	2	1	1	1	2	2	1	1	1	2	1	1	2	1	1	1	1	1	1	1	1	3	1	1	1	2	1	1	1	1	1	1	1	1	2	3	1	1
47	1	3	2	2	2	2	3	2	2	2	4	2	2	3	2	2	4	2	2	3	2	4	2	2	2	3	2	2	2	2	2	3	2	2	3	2	2	2	3	2	2	1	3
30	1	2	2	1	1	1	1	1	1	1	1	3	2	1	1	2	2	1	1	1	1	3	2	2	1	1	1	1	1	1	1	1	3	2	1	1	2	2	1	1	1	1	3	2	2	2	3	2	2
59	1	1	1	1	1	1	1	1	1	1	1	1	1	1	1	1	2	2	1	1	1	1	1	1	1	1	1	1	1	1	1	1	1	1	1	1	1	2	2	1	2	1	1	2	2	2	3	2	1
67	1	1	1	1	1	1	1	1	1	1	1	2	1	2	1	1	1	1	1	1	1	1	1	1	1	1	1	1	1	1	1	1	1	1	2	1	1	1	1	1	1	1	1	1	1	1	1	1	1
38	1	1	1	2	2	3	1	1	1	1	1	2	1	1	1	1	1	2	1	2	2	1	1	1	2	2	3	1	1	1	1	1	2	1	1	1	1	2	2	1	2	2	1
41	1	3	2	3	2	1	1	1	1	2	3	2	1	2	1	1	3	2	2	4	1	1	3	2	2	1	1	1	1	1	2	4	2	1	2	2	1	3	2	2	3	1	1	3	3	3	2	3	3
73	1	1	1	1	1	1	1	1	1	3	3	3	1	2	2	2	2	2	2	2	1	1	1	1	2	1	2	1	1	1	3	3	3	1	2	1	1	2	2	2	2	1	1	3	3	2	1	3	2
44	2	1	2	2	1	1	1	1	1	2	2	1	1	1	1	1	4	1	1	1	1	1	2	2	2	1	1	1	1	1	2	2	1	1	1	1	1	4	1	1	1	1	1	1	1	1	2	1	1
35	1	1	2	3	3	3	1	1	1	1	3	3	1	1	1	1	3	2	1	3	1	2	1	2	3	3	3	1	1	1	1	3	3	1	1	1	1	3	3	1	3	1	2	3	3	2	3	3	2
21	2	2	2	3	3	3	1	1	2	2	3	3	1	2	1	1	3	3	1	3	1	1	3	2	3	3	3	2	1	1	3	4	2	2	3	1	1	3	3	1	2	1	2	2	2	2	4	1	3
24	2	1	1	1	1	2	1	1	1	1	2	1	1	1	1	1	2	1	1	1	1	1	2	1	1	1	2	1	1	1	1	2	2	1	1	1	1	1	1	1	1	2	2	2	2	1	1	1	1
33	2	2	2	2	2	1	1	1	1	2	3	2	1	1	1	1	2	2	1	2	1	1	2	2	2	2	1	2	2	1	2	2	2	1	2	1	1	3	3	1	2	1	1	1	3	1	3	1	1
22	2	1	1	1	1	1	1	1	1	1	2	1	3	1	1	2	2	1	1	2	2	1	2	1	2	1	1	1	1	1	1	3	1	2	1	1	1	2	2	1	2	1	1	1	1	1	2	2	1
24	1	3	3	2	2	1	1	1	1	1	2	1	2	1	1	1	1	1	1	1	1	1	1	1	1	2	1	1	1	1	1	2	1	1	1	1	1	1	1	1	1	1	1	1	1	1	1	1	1
21	2	1	2	1	1	2	1	1	1	1	3	1	1	1	1	1	3	2	1	2	1	1	2	2	1	1	2	1	2	1	1	2	1	2	1	1	2	3	2	1	2	2	1	1	2	1	2	1	1
22	1	1	3	2	1	2	1	1	1	2	3	2	1	3	1	1	2	2	1	2	1	3	1	2	3	1	3	1	2	1	2	3	2	2	3	1	2	2	4	1	3	2	3	1	2	2	4	2	2
22	2	1	2	1	2	1	1	1	1	2	3	2	3	2	1	3	1	1	1	1	1	1	1	3	2	2	1	2	1	2	1	2	3	2	2	1	2	2	1	1	1	1	1	1	1	1	3	2	1
24	1	1	2	1	1	1	1	1	1	1	3	2	2	1	1	1	1	1	1	1	1	1	1	1	1	1	1	1	1	1	1	3	2	1	1	1	1	1	1	1	1	1	1	1	1	1	1	1	1
21	2	1	1	2	1	2	1	1	1	1	2	2	1	3	1	1	2	2	1	2	1	1	3	2	2	2	2	1	1	2	2	2	2	1	2	1	1	3	2	1	3	1	1	1	1	1	3	2	1
22	2	1	1	1	1	1	1	1	1	1	1	1	2	1	1	2	2	1	2	1	1	1	1	1	2	1	1	1	1	1	1	2	1	2	1	1	1	1	1	1	1	1	1	2	1	2	3	1	1
24	2	1	4	1	1	1	1	1	1	1	2	2	1	2	1	1	2	3	1	2	1	1	1	3	2	1	2	1	1	1	2	2	3	1	2	1	1	2	3	1	2	3	1	1	1	1	2	2	1
24	1	1	1	1	1	1	1	1	1	1	2	1	1	1	1	1	1	1	2	1	1	1	1	1	1	1	1	1	1	1	1	2	1	1	1	1	1	1	1	2	1	1	1	1	1	1	1	2	1
27	1	2	1	1	1	1	1	1	1	1	1	1	2	1	1	1	1	1	1	1	1	1	2	2	1	1	2	1	1	1	1	1	1	2	1	1	1	1	1	1	1	1	2	1	1	1	2	2	1
22	2	2	2	2	2	2	1	2	2	2	2	3	3	1	1	1	2	2	2	4	1	1	2	2	3	3	2	2	2	2	3	3	3	2	3	2	1	4	3	3	4	1	1	2	2	2	3	3	2
21	1	3	2	3	3	3	1	2	1	3	3	2	2	2	1	1	3	4	1	3	2	1	3	2	4	3	3	2	3	1	4	4	2	2	4	1	2	3	4	1	3	2	2	2	2	2	2	3	1
22	2	4	2	2	2	3	1	1	1	2	3	2	2	2	1	1	2	2	2	2	3	1	3	2	2	2	2	1	1	1	2	2	2	2	2	1	1	2	2	2	2	3	2	2	2	1	2	2	1
21	2	2	1	1	1	2	1	1	1	1	1	1	1	1	1	1	1	1	1	1	1	1	2	1	1	1	2	1	1	1	2	2	2	1	2	1	2	2	2	1	2	2	1	1	1	1	2	2	1
21	2	3	2	1	1	1	1	1	1	1	2	1	1	1	2	1	3	1	3	2	1	1	3	2	2	1	1	1	1	1	1	2	1	1	1	2	1	3	2	3	2	1	1	1	1	1	3	1	1
25	2	2	4	3	2	3	1	4	3	2	4	4	3	2	1	1	3	4	2	4	1	4	3	4	4	3	4	1	3	2	2	4	4	3	2	2	1	4	4	2	4	2	4	3	3	2	3	2	2
25	2	1	1	1	2	1	1	1	1	2	3	1	1	2	1	1	3	2	1	2	1	1	3	1	3	3	1	1	1	2	2	2	1	1	2	1	1	3	2	1	2	1	1	2	2	1	4	3	2
21	1	1	1	1	1	1	1	1	1	1	3	3	2	1	1	1	1	1	1	1	1	1	2	2	2	2	2	1	2	2	2	2	3	2	2	2	2	2	2	2	2	2	2	1	1	1	1	1	1
21	2	3	3	2	2	2	1	1	2	1	3	2	1	1	1	1	2	2	2	3	1	2	1	2	2	2	2	1	1	1	1	3	3	1	1	1	1	3	2	1	3	1	1	2	2	3	2	2	1
21	2	1	1	1	1	1	1	1	1	1	1	1	1	1	1	1	2	1	1	1	1	1	1	1	1	1	2	1	1	1	1	2	1	1	1	1	1	2	1	1	1	1	1	1	1	1	2	1	1
22	2	2	2	1	1	1	1	1	1	1	2	3	1	1	1	1	3	1	1	1	1	1	2	2	1	1	1	1	1	1	1	2	3	1	1	1	1	2	1	1	1	1	1	1	1	1	2	2	1
25	2	3	3	2	1	2	2	1	1	1	2	2	3	1	3	2	2	2	2	3	2	1	3	3	2	1	2	2	1	1	1	2	2	1	1	3	1	2	2	1	2	2	1	2	1	1	3	1	1
27	1	1	1	2	2	2	1	1	1	1	2	1	1	1	1	1	1	1	1	1	1	1	1	1	2	2	2	1	1	1	1	2	1	1	1	1	1	1	1	1	1	1	1	1	1	1	1	2	1
21	2	3	1	3	3	2	1	2	1	1	2	2	2	2	2	1	3	2	1	2	2	1	3	2	2	3	3	1	2	1	2	3	1	3	2	2	1	3	2	2	3	3	2	2	2	2	4	2	1
23	2	1	1	1	1	1	1	1	1	1	2	2	2	1	1	1	2	1	1	3	1	1	1	1	1	1	1	1	1	1	1	2	2	1	2	1	2	1	1	1	3	1	1	1	1	1	2	2	1
20	2	2	2	2	1	2	2	3	1	1	4	3	2	1	2	2	4	3	2	3	1	1	2	2	2	2	2	3	2	2	2	4	3	2	1	1	3	3	2	2	2	2	1	2	2	3	4	3	1
23	2	1	1	2	2	3	1	1	1	2	2	1	2	2	1	1	3	2	1	2	1	1	2	1	2	2	2	1	1	1	2	2	1	2	2	1	1	2	2	2	2	2	1	1	2	1	2	2	1
40	2	3	3	1	1	1	1	1	1	1	2	1	1	1	1	1	2	1	1	2	2	1	3	1	2	1	1	1	1	1	1	2	1	1	1	1	1	2	2	1	3	2	1	3	3	2	2	3	1
19	2	2	1	2	2	1	1	1	1	2	2	2	1	1	1	1	1	1	1	2	1	1	2	2	2	3	1	2	2	1	2	3	3	1	2	1	1	2	1	1	1	2	2	1	1	1	2	3	1
18	2	3	1	1	1	1	1	1	1	1	2	2	2	1	2	1	3	1	1	2	1	1	3	1	1	1	1	1	1	1	1	2	2	2	1	1	1	1	2	1	1	1	1	1	2	1	2	2	1
21	2	1	1	1	2	1	1	1	1	1	2	1	2	1	1	1	2	1	1	1	1	2	2	1	1	2	1	1	1	1	2	2	1	2	1	1	1	2	1	1	1	2	2	1	1	1	2	1	1
23	1	1	1	1	1	1	1	1	1	1	1	1	2	1	1	1	4	2	1	2	1	1	2	2	1	1	1	1	1	1	1	2	1	2	1	1	1	2	2	1	1	1	1	1	1	1	2	1	1
22	1	2	1	1	2	2	1	1	1	1	2	2	1	2	1	1	2	1	1	1	1	2	1	1	2	2	2	1	1	1	2	2	2	1	2	1	1	2	2	1	2	1	1	2	2	4	2	2	4
18	2	4	3	3	1	3	2	1	3	3	4	2	2	2	2	1	3	4	3	3	3	4	4	3	3	3	3	2	1	4	3	4	2	3	3	2	1	3	4	3	3	4	4	4	2	3	2	4	3
19	2	4	4	3	2	1	2	1	2	2	2	3	3	2	3	2	4	2	2	2	1	2	3	4	2	2	3	2	2	2	3	3	4	3	3	2	2	4	4	3	3	1	2	2	2	4	4	2	1
18	2	1	2	2	1	1	2	2	1	1	3	1	1	2	1	1	1	2	1	2	1	1	1	2	2	1	1	2	2	1	1	3	1	1	1	1	1	2	2	1	2	1	1	1	1	1	2	2	1
18	2	3	2	1	1	2	1	1	1	1	2	2	3	1	1	2	3	2	1	1	2	2	3	2	1	1	2	2	1	1	1	3	2	2	1	1	2	2	2	1	1	2	3	3	1	2	2	1	1
18	2	4	3	3	3	4	3	4	4	4	4	4	3	2	3	1	3	3	4	4	2	1	4	3	3	3	4	4	3	4	4	4	4	3	3	3	2	3	2	4	2	1	1	2	2	4	4	2	2
18	2	1	1	1	2	1	1	1	1	1	2	1	2	1	1	1	2	1	1	2	1	2	1	2	1	3	1	2	2	1	1	3	1	2	1	1	2	3	2	2	3	3	2	1	2	1	2	2	1
18	1	3	2	1	1	1	1	2	1	1	1	1	2	1	1	2	1	1	1	1	1	1	3	2	1	1	1	1	2	1	1	2	1	1	1	1	2	1	1	1	1	1	1	1	1	1	4	1	1
18	2	3	1	2	1	2	1	1	1	2	2	3	2	2	1	1	2	2	1	2	1	3	1	1	2	1	1	1	1	1	2	2	3	2	2	1	1	2	2	1	2	1	2	3	3	1	2	4	2
21	1	1	3	2	1	3	1	2	1	3	3	3	2	2	1	1	1	2	2	2	1	2	2	2	2	1	3	1	2	1	3	3	4	2	3	1	2	1	2	1	2	1	2	3	2	2	2	3	2
18	2	1	2	2	1	1	1	1	1	2	4	2	1	2	1	1	3	1	1	2	4	1	2	2	3	1	1	2	2	1	3	4	3	1	3	1	2	3	3	1	3	4	1	1	1	1	4	2	1
18	2	1	1	1	1	2	1	1	1	1	2	1	2	1	1	2	2	2	1	2	1	1	2	2	1	2	2	1	1	1	1	2	1	1	1	1	1	2	2	1	2	1	1	1	2	1	2	2	1
20	2	2	3	2	3	3	2	3	3	4	3	4	2	4	2	2	3	4	2	2	2	1	4	4	3	3	3	3	3	3	4	3	4	2	3	3	3	3	4	3	3	2	3	3	3	3	3	3	2
19	2	2	1	3	1	2	1	1	1	1	3	3	3	4	1	1	1	4	1	2	1	1	1	1	2	1	2	1	1	1	2	4	2	2	4	2	1	1	4	1	2	1	1	1	1	1	4	1	1
18	2	1	1	1	1	1	1	1	1	1	2	1	1	1	1	3	1	1	1	2	1	1	1	1	2	1	1	1	1	1	2	2	1	2	2	1	2	1	1	1	1	1	1	1	1	1	3	1	1
18	2	2	1	2	1	1	1	1	1	1	2	2	1	1	1	2	2	1	1	1	1	1	2	2	3	3	1	2	1	2	1	3	1	1	2	1	1	2	1	2	3	1	2	2	3	1	4	3	1
19	2	1	1	3	1	2	1	1	1	1	4	1	1	1	1	1	3	3	2	4	3	1	2	2	3	2	2	2	2	2	2	4	1	1	3	1	1	3	3	2	4	3	1	2	2	3	3	3	3
18	2	2	1	3	3	4	1	1	1	2	3	2	3	2	1	1	2	2	1	2	2	1	2	2	3	3	3	1	1	1	2	2	2	1	1	2	1	2	2	1	3	2	3	2	2	1	4	2	2
19	2	1	1	1	2	2	3	3	3	2	2	2	2	2	1	1	2	2	1	2	1	2	2	2	2	2	2	4	3	3	2	2	2	2	2	1	1	3	2	2	2	1	3	2	2	2	3	3	1
18	2	3	1	1	3	2	1	1	2	1	3	2	2	2	1	1	2	2	1	3	1	1	3	1	1	3	2	1	1	1	1	2	2	2	2	1	1	2	2	1	2	1	1	2	2	1	3	2	1
18	2	1	1	2	2	2	1	1	2	2	3	1	4	2	1	1	3	2	2	3	1	1	3	1	3	3	2	3	1	2	3	4	1	2	2	1	1	3	3	3	4	1	2	3	1	2	4	2	2
20	1	3	2	1	1	1	2	2	1	1	1	2	1	1	1	2	1	1	1	1	1	2	3	2	1	1	1	1	1	1	1	2	1	1	1	1	2	1	1	1	1	1	2	1	1	1	3	2	1
19	1	1	1	1	2	1	1	2	1	1	1	1	1	1	1	1	1	1	2	1	1	1	1	1	1	2	1	1	1	1	1	1	2	1	1	1	1	1	1	1	1	1	1	1	1	1	2	3	1
20	1	1	2	2	1	4	2	1	1	2	3	2	3	1	2	1	4	3	2	3	1	1	2	2	3	2	3	2	2	1	3	3	2	3	1	2	3	2	3	1	4	2	2	1	2	3	2	1	3
18	1	2	2	2	2	3	1	1	1	2	4	1	1	1	1	1	3	3	1	2	2	1	2	2	2	2	3	1	1	1	1	3	1	1	1	1	1	2	1	1	2	2	1	1	1	1	2	1	1
18	2	1	1	1	1	2	1	1	1	2	2	3	2	1	1	1	1	1	1	2	1	3	2	1	2	1	2	2	1	1	2	2	3	2	1	1	1	1	1	2	2	1	3	1	1	1	3	1	1
18	1	3	1	2	1	2	1	1	1	1	2	1	2	1	1	2	2	1	1	1	1	1	3	2	2	1	1	2	2	1	1	2	1	2	1	1	1,6	2	1	1	1	1	1	1	1	1	1	2	3
19	1	3	1	2	1	1	1	1	1	1	2	2	1	1	1	1	2	1	1	2	1	1	3	1	2	1	1	1	1	1	1	2	1	1	1	1	1	2	1	1	2	1	1	1	1	1	1	2	1
18	1	1	1	1	1	1	1	1	1	1	1	1	2	1	1	1	1	1	1	1	1	1	1	1	1	1	1	1	1	1	1	1	1	2	1	1	1	1	1	1	1	1	1	1	1	1	2	1	1
18	2	1	1	1	1	1	1	1	1	1	3	1	2	1	1	1	2	1	1	2	1	1	2	1	1	1	1	1	1	1	1	3	1	2	1	1	1	2	1	1	2	1	1	2	2	2	3	2	1
18	1	1	1	1	1	2	1	1	1	1	3	2	2	2	1	1	3	2	1	2	1	1	1	1	1	1	2	1	1	1	1	3	2	2	2	1	1	3	2	1	2	1	1	1	2	1	1	2	1
20	2	1	1	2	1	1	1	1	1	1	2	1	1	1	1	2	1	1	1	1	1	1	2	1	2	1	1	2	2	2	1	1	1	1	1	1	2	1	1	1	1	1	1	2	2	1	2	1	1
20	2	1	2	2	2	3	1	1	1	1	2	2	1	1	1	1	1	2	1	2	1	1	2	2	2	2	2	1	1	2	2	2	2	2	2	1	1	2	2	1	2	2	3	2	2	2	3	2	1
19	2	2	2	1	1	2	1	1	1	2	3	2	3	1	1	1	3	2	1	1	1	1	2	2	3	1	2	1	1	2	2	3	2	3	2	1	1	2	2	1	2	1	1	2	3	2	3	2	1
19	2	2	2	3	3	2	1	2	3	1	4	1	2	3	1	1	3	4	2	4	2	2	2	2	3	3	2	1	1	3	1	4	1	1	4	1	1	4	4	2	4	2	2	3	4	2	3	2	2
18	2	3	2	4	1	4	1	1	1	3	4	4	4	3	1	2	4	4	3	4	4	3	2	2	4	1	4	2	2	3	4	4	4	3	4	1	2	4	4	2	4	3	3	4	3	3	2	3	2
19	2	1	1	1	1	1	1	1	1	1	1	1	2	1	1	1	1	4	1	1	1	1	1	1	1	1	1	1	1	1	1	1	1	2	1	1	1	1	4	1	1	1	1	1	1	1	3	1	1
19	1	1	1	1	1	1	1	1	2	2	2	1	1	1	1	1	2	2	1	1	1	1	1	1	2	1	1	1	2	2	2	2	1	1	2	1	1	2	2	1	2	1	1	2	1	2	3	2	1
21	2	2	1	3	1	2	1	1	1	1	2	1	2	1	1	1	1	1	1	1	1	1	2	1	2	1	3	1	1	1	3	1	1	1	3	1	1	2	1	1	1	1	1	2	2	1	2	3	1
19	1	1	1	1	2	3	1	2	1	1	3	2	2	3	2	1	2	2	1	2	1	1	2	2	2	2	2	1	2	2	2	2	1	1	2	2	1	2	2	1	2	2	2	3	3	2	3	3	2
19	1	2	1	3	2	4	1	1	2	2	4	2	1	1	1	1	4	3	1	2	1	1	2	2	3	3	4	1	2	2	2	4	2	2	2	1	1	4	4	2	4	2	2	1	3	2	3	2	1
18	2	2	2	2	1	3	1	2	2	1	3	3	2	2	3	3	3	3	2	3	1	2	3	3	3	1	3	2	2	3	3	3	3	2	3	2	3	3	3	3	3	1	3	2	2	1	3	2	2
18	2	2	3	2	2	3	2	3	2	2	4	1	2	2	2	1	1	2	2	4	3	4	4	2	3	2	3	2	2	2	2	4	1	3	2	2	2	2	2	3	3	4	4	3	4	2	4	3	2
18	2	1	1	1	2	1	1	1	1	3	4	2	1	1	1	1	1	4	2	4	2	1	1	1	1	2	2	1	1	1	2	4	3	3	2	1	1	2	4	2	4	2	2	3	3	1	2	1	1
21	2	1	1	1	1	1	1	1	1	1	3	2	2	1	1	1	3	2	1	2	1	1	2	1	3	2	1	2	1	2	2	3	2	1	2	1	1	3	3	1	3	2	1	1	1	2	2	2	1
21	2	1	1	2	2	2	1	1	1	1	4	2	1	2	1	1	3	3	1	4	1	1	1	1	1	2	1	1	1	1	1	3	2	1	3	1	1	3	3	1	2	1	1	2	1	3	1	3	1
20	2	3	2	2	2	2	1	1	1	2	4	3	2	1	2	2	2	2	2	4	2	1	3	2	2	2	2	1	1	1	2	4	3	3	2	2	2	2	3	3	4	2	2	2	2	2	4	3	2
20	2	2	2	3	2	4	1	1	1	2	4	3	1	2	1	1	4	4	1	3	1	1	3	2	3	3	3	3	1	1	2	4	2	2	2	1	1	3	4	1	4	2	1	1	2	2	4	3	1
20	2	1	1	1	1	1	1	1	1	1	1	2	1	1	1	1	1	1	1	1	1	1	2	1	2	2	2	1	1	1	2	2	2	2	1	1	2	2	2	1	1	1	2	1	2	1	1	2	1
20	2	1	1	1	1	2	1	1	1	1	1	1	1	1	1	1	1	1	1	1	1	1	2	2	1	1	3	1	2	1	1	2	2	2	1	1	1	1	2	1	1	2	3	3	2	2	3	2	1
20	2	3	3	2	2	4	1	1	3	1	3	4	3	1	2	2	2	3	2	2	1	1	2	2	3	2	4	1	1	2	2	3	4	2	1	1	1	2	3	2	3	3	1	3	2	3	4	1	2
20	1	1	1	1	1	1	1	1	1	1	1	1	1	1	1	1	2	2	1	1	1	1	1	1	1	1	1	1	1	1	1	1	1	1	1	1	1	1	1	1	2	1	1	1	1	1	2	2	1
21	2	1	1	1	1	1	1	1	1	1	1	1	2	1	1	1	1	1	1	1	1	1	2	2	1	1	1	1	1	1	1	1	1	2	1	1	1	1	1	2	1	1	1	1	1	1	2	2	1
20	2	1	2	1	1	1	1	2	1	2	2	2	1	1	1	1	1	2	1	2	1	1	1	2	2	1	1	1	2	1	2	2	2	1	1	1	1	1	2	1	2	1	1	1	1	2	3	1	1
20	2	1	2	1	1	1	1	2	1	1	2	2	1	1	1	2	2	1	1	2	1	1	1	2	2	1	1	1	2	1	1	2	1	2	1	1	2	2	1	2	2	2	1	2	2	1	2	2	1
20	2	1	1	1	1	2	1	1	1	1	2	1	1	1	1	1	3	1	1	3	1	1	2	2	2	1	3	1	1	1	1	3	1	1	1	1	1	3	1	1	2	1	1	2	2	1	2	3	1
20	2	1	1	1	1	1	1	1	1	1	1	1	1	1	1	1	1	1	1	1	1	1	1	1	1	1	1	1	1	1	1	1	1	1	1	1	1	1	1	1	1	1	1	1	1	1	1	1	1
21	2	1	1	1	2	2	1	1	1	1	2	1	1	1	1	1	1	2	1	2	1	1	2	1	2	2	2	1	1	1	1	2	1	2	2	1	1	2	2	1	2	2	1	2	2	1	1	1	1
21	2	2	2	2	3	2	1	1	1	2	2	1	2	1	1	1	2	2	1	3	2	1	2	2	3	2	3	1	2	2	2	3	2	3	1	1	1	2	2	1	3	2	1	2	2	2	3	2	1
20	2	1	1	1	4	2	1	1	1	1	2	2	1	1	1	1	2	1	1	2	1	1	2	2	2	3	3	1	1	1	2	3	3	1	1	1	2	2	1	1	3	2	1	1	1	1	2	1	1
22	2	1	1	1	1	1	1	1	1	1	2	2	2	2	1	1	3	3	3	3	3	1	3	1	3	3	3	2	2	2	3	4	3	3	4	3	2	4	4	1	4	3	1	3	3	2	3	2	2
24	2	1	1	1	1	2	1	1	1	1	1	1	2	1	1	1	1	1	1	1	1	3	2	2	1	1	3	1	1	1	1	3	2	3	1	1	1	1	2	1	1	1	3	2	2	1	2	2	1
20	2	1	2	3	1	1	1	2	2	2	2	1	1	1	1	1	1	1	1	2	1	1	2	2	2	1	1	2	2	1	2	2	1	1	1	1	1	1	2	1	2	2	1	2	2	1	1	2	1
20	2	3	1	1	1	1	1	1	1	1	1	1	1	1	1	1	1	1	1	1	1	1	3	1	2	1	1	1	1	1	1	2	1	2	1	1	1	2	2	1	2	1	1	1	2	1	1	1	1
20	2	3	4	4	4	2	1	3	1	2	4	1	2	4	2	2	2	3	1	4	1	1	3	4	4	4	4	3	2	3	2	4	1	2	4	1	1	1	4	3	4	1	1	3	2	4	4	1	1
20	1	1	2	2	1	1	1	1	1	2	3	2	1	3	2	1	3	3	2	1	1	1	1	1	2	1	1	1	2	1	2	3	2	1	2	1	1	2	3	1	1	1	1	1	1	1	2	1	1
20	2	1	1	1	2	2	1	1	1	1	2	2	1	1,2	1	1	1	1	1	1	1	1	1	1	2	2	2	1	1	1	2	2	1	1	1	1	1	1	1	1	2	1	1	2	2	1	3	2	1
22	2	1	2	3	1	3	1	1	1	1	2	2	4	1	1	1	1	1	1	1	1	1	2	1	1	1	1	1	1	1	1	1	1,2	1	1	1	1	1	1	1	1	1	1	3	1	2	4	3	1
18	2	3	2	1	1	1	1	1	1	1	2	1	2	1	1	1	2	1	1	1	1	2	1	2	2	1	1	1	2	2	2	2	1	2	2	1	2	2	2	2	2	1	2	1	1	2	4	4	1
19	2	1	1	1	1	1	1	1	1	1	1	1	1	1	1	1	1	1	1	1	1	1	1	1	1	1	1	1	1	1	1	1	1	1	1	1	1	1	1	1	1	1	1	1	2	2	2	1	1
36	1	3	3	2	3	3	1	3	1	1	3	2	1	1	1	1	4	1	1	1	1	2	3	3	3	3	3	1	1	1	1	1	1	1	1	1	1	2	1	3	3	1	2	1	2	3	3	2	1
20	2	1	1	1	1	2	1	1	1	1	1	2	1	1	1	1	1	1	1	1	1	1	1	1	1	1	2	1	1	1	1	1	2	1	1	1	1	1	1	1	1	1	1	1	2	1	2	2	1
20	2	2	2	2	1	1	1	1	2	1	1	2	1	1	1	1	1	1	1	1	1	1	2	2	2	1	1	1	1	1	1	1	4	1	1	2	2	2	1	1	1	1	1	2	2	2	2	2	1
21	2	3	1	3	4	2	1	1	1	3	4	1	1	3	1	1	3	3	1	3	3	1	3	1	3	3	2	1	3	3	3	3	1	2	3	1	1	3	4	1	4	3	2	2	3	2	1	2	3
22	1	2	3	3	4	2	1	1	2	3	4	1	2	4	2	1	3	3	2	4	1	1	2	3	3	4	3	1	1	3	4	4	1	3	3	2	1	3	3	2	3	1	1	3	3	2	2	2	2
18	1	3	1	2	1	2	1	1	1	2	2	2	2	1	2	3	2	2	3	2	2	2	3	1	2	1	2	1	1	1	2	2	2	2	1	2	3	2	2	3	2	2	2	1	2	2	2	2	1
21	2	3	1	2	2	3	1	1	1	2	3	1	2	2	1	1	2	1	3	2	3	1	3	3	2	2	3	2	2	1	2	2	1	2	2	1	2	2	1	2	2	3	1	2	2	1	3	2	2
22	2	2	1	1	3	1	1	1	1	1,6	2	3	2	1	1	2	3	1	1	1	1	1	3	1	2	3	1	2	1	3	2	3	3	1	2	1	1	2	1	1	2	3	2	1	1	1	3	1	1
24	2	2	2	1	1	1	1	2	1	1	2	3	2	1	1	1	2	1	1	3	1	1	2	3	2	1	1	1	1	2	3	3	2	2	4	2	2	3	3	2	2	2	1	1	1	3	1	1	1
20	2	1	1	2	1	2	1	1	1	1	2	2	1	1	1	1	2	1	1	1	1	1	1	1	3	2	2	1	1	1	1	2	2	2	1	1	1	2	2	1	2	1	1	2	1	2	3	2	1
24	2	2	2	2	1	1	1	2	1	2	2	2	2	2	1	1	2	2	1	3	2	1	2	2	2	1	1	1	2	1	2	2	2	2	2	1	1	3	2	1	3	2	2	2	1	1	2	1	1
20	2	2	1	2	2	3	1	1	1	1	2	2	1	1	1	1	2	1	1	2	1	1	2	2	3	3	4	1	2	1	1	2	3	3	2	1	1	2	1	1	2	2	2	2	2	1	2	2	1
22	2	1	2	1	1	1	1	1	1	1	2	1	1	1	1	1	1	2	1	1	1	1	2	2	1	1	1	1	1	1	1	2	1	1	1	1	1	1	2	1	1	1	1	1	2	1	2	1	1
22	2	1	1	1	1	1	1	1	1	1	1	1	1	1	1	1	1	1	1	1	1	1	1	1	1	1	1	1	1	1	2	1	2	1	1	1	1	1	1	1	1	1	1	1	2	1	2	1	1
22	2	1	2	1	1	1	1	1	1	1	1	2	1	1	1	1	1	1	1	1	1	1	1	1	1	1	1	1	1	1	1	1	1	1	1	1	1	1	1	1	1	1	1	1	1	1	2	1	1
21	2	1	2	1	1	1	1	1	1	1	2	2	1	1	1	1	1	1	1	1	1	1	2	2	1	1	1	1	1	2	1	2	2	1	1	1	1	1	1	1	2	1	1	2	2	2	2	2	1
23	2	1	1	1	1	1	1	1	1	1	2	1	2	1	1	1	3	1	1	1	1	1	1	1	1	1	1	1	1	1	1	1	1	2	1	1	1	2	1	1	1	1	1	1	1	3	2	2	1
22	1	1	2	1	1	2	1	2	1	1	2	2	2	1	1	2	2	1	1	1	1	1	1	2	1	1	1	1	2	1	2	2	2	2	2	1	1	2	2	1	2	1	1	1	1	2	3	1	1
21	1	1	1	1	1	2	1	1	1	1	1	1	2	1	1	1	2	1	1	3	1	1	2	2	1	1	1	1	1	1	1	1	1	1	1	1	1	1	1	1	2	1	1	2	2	1	1	2	1
21	1	1	2	2	3	3	1	1	1	3	1	1	2	2	1	2	1	1	1	1	1	1	1	2	2	3	3	1	1	2	3	1	1	1	2	1	1	1	1	1	1	2	1	2	1	2	2	2	1
22	2	2	1	2	1	1	1	1	2	1	3	2	2	1	1	1	2	2	2	2	1	1	2	2	2	1	2	2	1	2	1	3	2	2	1	1	2	3	2	2	2	1	2	2	1	2	3	2	1
33	2	1	3	4	3	3	1	1	1	2	3	3	1	2	1	1	3	4	2	4	4	1	1	1	2	2	2	1	1	1	2	3	2	1	2	1	1	4	3	1	4	2	1	3	2	3	3	4	2
20	2	2	2	2	2	3	1	1	2	1	2	2	1	1	1	1	2	1	1	1	2	2	2	3	2	2	3	1	1	2	2	2	2	1	1	1	2	2	2	2	2	2	2	2	2	2	2	2	1
21	2	1	1	1	1	2	1	1	1	2	2	3	1	2	1	1	2	2	1	2	2	1	1	1	1	2	1	1	1	1	1	2	3	1	1	1	1	2	2	1	2	1	1	1	1	1	2	1	1
24	2	1	1	1	1	1	1	1	1	1	1	1	1	1	1	1	1	1	1	1	1	1	1	1	2	1	1	1	1	1	1	1	1	1	1	1	1	1	1	1	1	1	1	1	1	1	2	1	1
21	2	3	2	2	1	1	2	1	1	3	4	1	3	3	1	3	4	3	2	4	4	4	2	3	3	2	2	2	2	2	3	4	2	4	3	2	3	3	3	2	4	4	4	3	3	3	4	2	3
22	2	2	2	1	2	2	1	1	1	1	1	3	1	1	1	1	2	2	1	1	1	1	2	1	1	1	1	1	1	1	1	1	3	1	1	1	1	1	2	1	1	1	1	3	2	2	3	2	1
25	2	1	1	2	2	4	1	1	1	1	3	1	2	1	1	1	2	2	1	1	1	1	1	2	2	3	3	1	1	2	2	2	1	3	1	1	1	3	2	1	1	1	1	3	2	2	3	2	1
22	2	1	1	2	1	1	1	1	1	1	2	1	1	1	1	1	1	1	1	1	1	1	2	2	2	2	1	1	2	2	1	2	1	2	1	2	2	2	1	1	2	1	1	1	1	1	2	1	1
22	2	2	2	3	2	2	1	1	2	1	2	1	3	1	2	2	3	2	1	2	2	2	2	2	3	3	2	2	2	3	1	2	1	3	1	2	2	2	2	1	2	2	3	3	4	2	3	3	2
21	2	1	1	2	1	1	1	1	1	2	2	1	1	1	1	1	2	1	1	1	1	1	1	2	2	1	1	1	1	1	2	1	1	1	1	1	1	2	1	1	2	1	1	2	2	2	2	2	1
21	2	2	2	2	1	2	1	1	1	2	2	2	2	2	1	2	2	2	1	1	1	1	2	2	3	2	2	1	2	1	2	3	2	2	2	1	2	2	2	2	2	2	1	2	3	1	3	3	2
22	2	1	1	2	1	2	1	1	1	1	3	2	2	2	1	1	2	2	1	2	1	1	3	2	2	2	2	1	1	2	2	3	2	3	2	2	3	2	2	2	2	1	1	2	2	1	2	3	1
21	2	2	1	2	1	2	1	1	1	2	2	1	1	1	1	1	3	2	1	2	1	2	2	2	1	2	2	2	1	2	2	2	1	2	2	1	1	2	2	1	2	1	1	2	2	2	3	2	1
21	2	3	3	1	3	2	3	2	1	2	2	3	1	1	3	3	4	4	2	2	1	1	2	2	2	3	3	2	2	2	2	2	3	3	2	3	2	4	3	2	3	1	2	1	1	3	4	1	2
22	2	1	1	1	1	1	1	1	1	1	2	2	1	1	1	1	1	1	1	1	1	1	1	3	2	2	2	1	1	1	2	2	2	1	1	1	1	2	1	1	2	1	1	1	1	1	2	2	1
22	2	1	1	1	1	3	1	2	1	1	2	1	3	2	1	1	2	1	1	2	1	1	2	2	3	2	3	1	2	1	2	3	1	2	2	1	2	2	2	2	2	1	1	1	2	1	2	1	1
22	2	1	2	2	1	2	1	3	3	2	3	1	2	1	1	1	2	2	1	3	1	1	2	1	3	1	3	2	4	3	2	2	1	1	2	2	1	2	2	1	4	2	1	3	3	1	4	3	1
21	2	1	1	1	1	2	1	1	1	1	2	1	1	1	1	1	2	2	1	2	1	1	2	2	2	1	2	1	1	1	1	2	1	1	1	1	1	2	2	1	2	1	1	2	1	1	1	2	1
23	2	2	1	1	1	1	1	1	2	1	1	2	2	1	1	1	2	1	1	2	1	1	3	1	2	1	1	2	1	2	1	2	2	1	1	1	1	2	2	2	2	2	3	2	1	2	1	2	1
20	2	1	2	2	2	2	1	1	1	1	2	1	1	1	1	1	3	2	1	3	1	1	2	2	3	3	3	1	1	1	2	4	2	3	1	1	1	4	3	2	4	1	1	1	1	1	2	1	1
20	2	1	2	4	3	3	1	1	2	1	3	1	2	1	1	1	3	3	1	4	4	1	2	3	3	2	3	2	1	2	1	3	1	2	3	1	1	4	3	2	4	4	1	2	2	2	3	3	2
20	2	1	2	1	1	1	1	1	1	1	1	1	1	1	1	1	1	1	1	1	1	1	1	2	1	1	1	1	1	1	1	1	1	1	1	1	1	1	1	1	1	1	1	1	1	2	2	1	1
20	2	1	1	1	2	2	1	1	1	1	1	1	2	1	1	2	1	1	2	1	1	1	2	2	2	3	3	1	1	1	1	1	1	2	1	1	1	1	1	1	1	1	1	1	2	1	3	2	1
20	2	1	1	1	3	1	1	1	1	1	3	1	1	1	1	1	2	1	1	3	1	1	3	3	2	4	1	1	1	3	1	4	1	2	1	1	3	4	1	2	4	2	2	2	1	1	4	2	1
23	2	2	2	1	2	2	1	1	1	2	3	3	2	1	1	1	3	2	1	3	1	2	3	3	2	2	3	2	2	1	2	3	3	2	2	1	1	3	3	1	3	1	2	3	2	1	3	2	1
24	1	3	1	2	1	2	1	1	1	2	3	3	1	1	1	2	4	3	1	1	1	1	3	2	2	1	2	1	2	1	2	3	3	1	2	1	3	3	2	1	1	1	2	1	1	1	2	2	1
23	1	4	2	2	2	2	1	2	1	1	3	2	2	2	1	2	2	2	2	4	1	1	3	2	3	2	2	2	1	1	2	3	3	1	2	2	3	4	4	2	4	2	2	2	2	2	2	2	1
21	2	1	1	2	2	1	1	1	1	1	1	1	1	2	1	1	1	1	1	2	1	1	2	1	2	3	3	1	1	1	1	2	2	1	2	1	1	2	2	1	2	1	1	2	1	1	2	2	1
29	2	3	2	2	1	1	1	1	1	1	2	1	1	1	1	1	2	2	2	2	1	1	2	3	2	2	2	2	2	1	2	2	1	1	1	1	1	2	2	2	2	1	1	1	2	2	2	2	1
22	2	3	2	3	1	2	1	2	2	2	3	1	2	1	2	2	3	2	2	3	1	2	2	3	3	2	2	2	3	3	2	2	1	2	2	2	2	3	2	2	2	1	2	3	4	3	2	2	2
22	2	1	2	2	1	2	1	2	2	3	3	4	1	2	2	1	2	2	1	2	1	1	1	2	2	1	2	1	1	1	3	3	3	1	2	1	1	2	2	1	2	1	1	3	3	3	4	2	1
21	2	1	2	2	1	2	1	2	1	3	3	2	3	3	2	1	2	3	2	2	1	1	2	2	3	2	2	2	2	1	3	3	2	3	3	2	1	2	2	1	2	1	1	2	3	2	3	3	3
20	2	1	1	1	1	3	1	1	2	1	2	2	1	1	1	1	1	1	1	1	1	1	1	1	1	1	3	1	1	2	1	3	2	1	1	1	1	1	1	1	1	1	1	1	2	1	1	2	1
20	2	1	1	1	1	1	1	1	1	2	2	1	1	1	1	1	4	1	1	2	1	1	1	2	1	1	1	2	2	1	2	2	1	2	1	1	1	3	2	1	2	1	2	1	1	1	2	2	1
18	2	1	1	1	1	1	1	1	1	1	2	2	1	1	1	1	1	1	1	2	1	1	2	1	3	3	2	1	1	1	1	2	2	2	2	1	1	2	2	1	2	1	1	3	4	1	2	2	1
19	2	1	1	2	1	2	1	1	1	2	4	1	1	1	1	1	4	2	1	3	1	1	3	2	3	1	2	2	2	3	4	3	2	1	2	1	2	3	3	2	4	3	2	1	2	1	3	1	2
18	2	2	1	1	1	1	1	2	1	3	2	1	4	2	1	1	4	2	1	1	1	1	2	1	1	1	1	1	2	1	3	2	1	4	2	1	1	4	2	1	1	1	1	1	1	1	3	1	2
21	2	1	1	1	1	1	1	1	1	1	2	1	1	1	1	1	3	2	1	1	1	1	1	1	1	1	1	1	1	1	1	2	1	1	1	1	1	2	2	1	2	1	1	1	1	1	3	1	1
19	2	2	1	1	1	1	1	2	1	3	2	1	2	2	1	1	4	2	1	2	1	1	2	1	1	1	1	1	2	1	3	2	1	2	2	1	1	4	2	1	2	1	1	1	1	1	3	1	2
18	2	2	1	2	3	2	1	1	3	2	2	1	2	2	1	1	2	2	1	2	1	1	3	1	3	3	2	1	2	3	3	3	2	3	3	1	1	2	2	2	2	2	1	4	3	2	3	3	2
18	1	1	2	2	2	2	1	1	1	1	2	1	2	2	1	1	3	2	1	2	1	2	1	2	2	2	1	1	1	1	1	2	1	2	1	1	1	2	2	1	2	1	2	1	2	2	2	1	1
18	2	1	1	2	3	1	1	1	1	1	2	2	1	2	1	1	1	1	1	2	1	1	2	1	3	3	2	1	1	1	1	3	2	2	2	1	2	4	1	2	3	1	2	2	2	1	2	3	1
18	2	1	1	2	2	1	1	1	1	2	2	2	1	2	1	2	2	1	1	1	1	1	2	2	2	3	2	1	1	1	2	2	2	2	2	1	2	2	2	2	2	1	1	1	3	1	1	3	1
18	2	2	1	2	2	2	1	1	1	1	2	2	1	1	1	1	2	2	1	2	1	1	2	1	3	2	3	1	1	1	2	3	2	1	2	1	2	2	3	1	3	1	1	1	1	1	1	2	1
19	2	1	2	2	2	2	1	2	1	2	3	1	1	3	2	1	2	1	1	1	1	4	1	2	2	3	2	1	2	1	4	3	2	1	4	1	1	2	1	2	1	1	4	2	2	2	2	2	1
18	2	1	1	2	1	1	1	1	1	1	1	4	2	2	1	1	2	1	2	2	1	2	3	2	2	1	1	2	1	2	1	1	4	3	2	1	2	2	1	4	3	3	4	2	2	1	4	1	1
18	2	1	1	2	3	2	1	1	1	1	3	1	2	1	1	1	2	2	1	2	1	1	1	2	2	2	2	1	1	1	2	3	2	2	1	1	1	2	2	1	2	1	1	3	2	1	3	3	1
19	2	3	1	2	2	2	1	2	1	1	3	3	2	1	1	1	2	3	2	2	3	1	2	3	3	2	2	2	2	1	1	3	3	2	1	1	2	3	3	2	3	3	2	1	1	1	2	1	2
18	1	3	2	1	1	2	1	1	1	1	3	1	1	1	2	1	2	2	3	2	1	1	3	1	2	2	2	1	1	1	1	2	1	1	1	1	1	2	2	3	3	1	2	2	1	2	3	2	1
19	2	3	1	2	2	2	1	1	1	2	3	4	1	2	1	1	3	3	1	3	1	1	2	2	3	3	3	1	1	2	3	3	4	1	2	1	1	3	3	1	3	2	1	3	3	1	1	2	1
18	2	3	2	3	1	3	1	1	1	2	3	2	3	1	2	3	3	4	3	4	1	1	4	3	3	2	4	2	2	1	1	4	2	1	2	1	2	3	3	2	4	1	2	2	1	1	2	3	1
19	2	1	3	2	3	3	1	1	1	3	3	3	2	2	1	1	2	2	1	2	1	1	1	2	3	2	2	1	1	1	3	3	3	1	3	1	1	3	2	2	2	1	1	3	1	1	2	3	1
18	2	1	1	2	3	3	1	1	1	2	2	2	1	1	1	1	2	1	1	1	1	1	2	1	2	3	3	1	1	1	2	2	2	2	1	1	1	2	2	1	1	2	1	2	1	1	3	2	1
19	2	2	2	2	2	1	1	2	1	1	3	2	2	1	1	1	4	2	1	3	1	1	2	2	2	2	1	1	1	1	2	3	2	2	1	1	1	4	2	2	3	2	1	2	3	1	2	3	1
18	2	3	3	2	1	2	3	1	2	2	2	3	3	1	2	4	4	4	3	3	1	1	3	3	2	1	3	3	2	2	3	3	3	3	1	2	3	4	3	3	4	3	2	3	2	2	4	2	1
25	1	1	2	1	1	1	1	1	1	1	1	3	1	1	1	1	3	1	1	1	1	1	1	2	1	1	1	1	1	1	1	1	3	1	1	1	1	2	1	1	1	1	1	1	2	1	1	1	1
27	1	1	1	2	1	1	1	1	1	1	1	2	1	1	1	1	1	2	1	1	1	1	1	1	1	1	1	1	1	1	1	1	2	1	1	1	1	1	1	1	2	1	1	2	1	1	2	1	1
23	2	3	1	1	1	1	1	1	1	1	2	2	1	1	1	1	2	1	1	2	1	1	3	2	2	2	2	2	2	2	2	2	2	3	2	1	2	2	2	2	2	2	2	3	2	2	2	2	1
18	2	1	1	1	2	4	1	1	1	1	3	2	1	1	1	1	1	4	2	2	1	1	1	1	2	2	4	2	1	1	1	3	3	2	1	1	1	2	4	1	2	1	2	1	2	1	4	2	1
19	2	2	3	2	1	1	3	2	2	1	2	1	1	1	1	1	2	2	1	2	1	2	2	2	2	1	2	2	2	2	1	2	1	1	1	2	2	2	2	2	2	1	2	4	4	2	1	1	2
18	2	2	2	1	1	1	1	2	2	1	2	1	1	1	1	1	2	1	2	2	1	1	1	2	1	1	1	1	2	1	1	2	1	1	1	1	1	1	1	2	1	1	1	3	3	2	1	2	2
19	2	1	2	1	1	2	1	1	1	2	1	1	1	1	1	2	2	2	1	2	1	4	1	2	2	1	2	1	1	1	2	2	2	1	2	1	2	2	2	1	2	1	4	1	1	1	3	1	1
18	2	1	1	2	2	1	1	1	1	1	2	1	1	1	1	1	2	2	2	3	2	1	1	1	2	2	2	1	1	1	1	2	2	2	2	1	1	2	3	2	3	2	1	2	1	1	2	1	1
18	2	2	3	3	1	2	1	2	1	2	3	1	1	1	1	1	4	3	1	2	3	2	2	2	1	1	2	1	1	1	2	2	1	1	1	1	1	2	2	1	1	1	1	3	3	3	2	3	3
18	2	2	3	2	3	2	1	1	1	2	3	3	2	3	1	2	3	2	1	3	2	1	2	3	2	3	2	1	1	1	3	3	3	2	2	1	2	3	3	1	3	2	1	3	2	2	2	2	2
18	2	1	1	2	2	1	1	1	1	2	3	1	1	2	1	1	2	2	1	3	1	2	2	1	2	2	1	1	1	1	2	3	1	1	2	1	1	2	2	1	2	2	1	3	3	1	1	3	1
18	2	1	1	2	2	1	1	1	1	2	2	1	2	2	1	1	2	1	1	2	1	3	2	2	2	2	2	1	1	1	2	3	1	3	2	1	1	3	2	1	2	1	3	3	3	1	2	2	1
19	2	1	1	2	1	1	1	2	1	2	2	1	1	2	1	1	2	1	1	2	1	1	2	2	2	1	1	1	1	1	2	2	1	1	2	1	1	2	1	1	2	1	1	1	1	2	2	1	1
19	2	2	2	3	2	3	1	1	2	1	2	3	2	1	2	2	3	1	2	3	2	1	2	2	2	1	2	1	2	1	2	3	2	2	1	2	2	3	1	2	3	1	1	1	1	1	4	1	1
18	2	2	1	3	3	4	2	1	3	3	3	4	3	2	1	1	1	4	2	4	2	3	1	2	4	3	4	2	1	3	3	4	4	2	2	1	1	2	4	2	3	2	2	2	3	3	3	4	4
18	2	2	1	1	3	3	1	2	2	2	3	3	2	2	1	1	2	2	2	4	1	3	2	3	3	3	3	2	2	3	4	3	3	2	3	2	3	3	3	2	4	2	3	3	3	2	3	3	2
21	1	2	2	2	1	2	1	1	1	1	3	3	3	2	1	2	4	2	2	3	1	3	2	2	2	1	2	1	1	1	2	2	2	2	2	1	1	4	2	2	3	1	2	1	1	1	2	2	1
18	1	1	1	1	1	1	1	1	1	1	1	2	1	1	1	1	1	1	1	1	1	2	1	1	1	1	1	1	1	1	1	1	2	1	1	1	1	1	1	1	1	1	1	1	1	1	2	1	1
19	1	2	1	1	1	1	1	1	1	1	1	2	1	1	1	1	2	2	1	1	2	2	2	1	1	1	1	1	1	1	1	1	2	1	1	1	1	1	2	1	1	2	2	1	1	1	2	1	1
18	1	2	2	3	2	2	1	1	1	2	2	2	1	2	1	1	2	2	3	2	1	1	2	2	2	3	2	1	1	1	2	2	3	2	2	2	2	3	3	3	3	2	2	1	2	2	1	2	1
19	2	1	2	2	1	1	1	2	1	2	2	2	2	1	1	1	2	1	1	1	1	1	3	3	3	2	2	2	2	2	3	3	3	3	3	2	1	2	2	2	2	3	3	3	3	2	4	3	2
23	1	1	2	2	2	2	1	1	1	2	1	2	2	1	1	2	2	1	1	2	1	1	2	2	2	2	2	1	1	1	2	1	2	2	1	1	1	2	1	1	2	2	1	2	2	2	2	2	2
19	2	1	1	1	1	1	1	1	1	2	1	1	1	2	1	1	2	1	1	2	1	1	1	1	3	1	1	1	1	1	3	3	1	1	3	1	1	3	3	1	3	1	1	1	1	1	1	2	1
19	2	1	1	2	2	2	1	1	1	2	4	2	2	1	1	1	2	2	1	2	3	1	2	2	2	2	2	3	2	2	2	3	2	2	1	1	2	2	2	2	2	3	2	4	3	1	2	2	2
19	2	3	3	2	1	3	1	1	1	1	2	3	3	1	2	1	3	3	2	4	3	4	3	3	2	2	2	2	1	3	2	2	3	4	1	2	1	3	3	2	4	3	4	3	1	2	1	1	2
23	1	1	2	2	2	3	1	1	1	1	3	1	2	1	1	3	3	2	2	2	1	2	2	2	1	2	3	1	1	1	1	3	1	2	1	1	3	2	2	2	2	1	2	2	2	2	3	2	1
21	1	2	1	1	2	2	1	1	1	2	3	1	1	1	1	2	2	2	1	1	1	3	2	1	2	2	2	1	1	1	2	2	1	2	1	1	2	2	1	1	1	1	2	1	1	1	2	1	1
21	2	3	1	2	1	1	1	1	1	2	1	1	1	1	1	1	3	1	1	3	1	1	3	1	2	1	1	1	1	1	2	3	3	1	2	1	1	3	2	1	3	1	1	3	2	1	1	3	1
20	2	1	1	2	1	2	1	1	1	2	1	2	1	1	1	1	3	1	1	2	1	2	1	1	2	1	2	1	1	1	2	1	3	2	1	1	1	1	1	1	1	2	2	2	2	1	1	2	1
20	2	3	1	3	1	1	1	1	1	1	1	1	2	1	1	1	3	1	1	1	1	3	1	1	1	1	1	1	1	1	2	1	1	1	1	1	1	1	1	1	1	1	3	2	2	1	2	2	1
21	2	1	1	2	1	2	1	1	1	2	3	2	2	2	1	1	4	1	2	3	1	3	2	2	3	1	3	1	1	1	2	3	2	2	1	1	1	4	3	2	4	2	2	1	1	1	2	2	1
21	2	1	2	3	2	2	1	2	1	1	4	2	1	1	1	1	2	4	1	4	1	1	2	2	2	2	2	1	1	1	1	3	2	1	1	1	1	3	4	1	4	2	1	3	3	3	4	2	1
18	1	2	2	1	1	1	1	1	1	1	1	1	1	1	1	1	1	2	1	1	2	2	2	1	1	1	1	1	1	1	1	2	1	1	1	1	1	1	2	1	2	2	2	2	2	2	2	2	1
18	1	1	1	3	3	1	1	1	1	1	3	2	1	2	1	1	2	1	1	2	1	1	1	1	3	2	2	1	1	1	1	1	2	1	1	1	1	2	1	1	1	1	1	2	3	2	3	3	2
18	1	1	1	1	1	1	1	1	1	1	3	4	1	1	1	1	1	1	1	1	1	1	1	1	1	1	1	1	1	1	1	3	4	1	1	1	1	1	1	1	1	1	1	1	2	1	2	1	3
18	1	1	1	3	2	2	1	1	1	1	2	2	1	2	1	1	1	2	1	2	1	2	1	2	2	2	2	1	1	1	1	2	2	1	1	1	1	1	2	1	2	1	2	2	2	2	3	2	2
18	1	2	1	2	1	1	1	1	1	2	2	4	2	2	1	3	2	1	1	2	1	1	2	1	2	1	1	1	1	1	2	2	4	1	3	1	1	1	1	1	2	1	1	2	2	1	2	3	1
18	1	2	2	2	2	2	1	1	2	2	3	2	1	1	1	1	2	2	1	1	1	2	2	2	2	3	2	2	1	2	2	3	2	1	1	1	2	2	2	1	2	2	2	3	2	2	2	2	1
18	1	2	2	1	1	1	1	2	1	1	1	2	2	1	1	1	2	2	2	2	2	3	2	2	1	1	1	1	1	1	1	2	2	1	1	1	1	2	2	1	2	1	2	1	1	2	2	2	1
24	2	1	1	1	1	1	1	1	1	1	2	1	2	1	1	3	1	2	1	1	1	1	2	1	2	1	2	1	1	1	1	2	2	2	1	1	3	1	2	1	1	1	2	1	2	1	2	2	1
20	1	1	1	1	1	1	1	1	1	1	1	1	1	1	1	1	3	1	1	1	1	1	1	1	1	1	1	1	1	1	1	1	1	1	1	1	1	3	1	1	1	1	1	1	1	1	2	2	1
20	1	1	1	1	1	1	1	1	1	1	2	1	1	1	1	1	3	1	1	1	1	1	1	1	1	1	1	1	1	1	1	2	1	1	1	1	1	3	1	1	1	1	1	2	2	2	2	2	1
22	1	1	1	1	1	2	1	1	1	1	1	2	1	1	1	1	1	2	2	1	2	1	1	2	1	1	1	1	2	1	1	1	2	1	1	2	1	1	2	2	1	2	2	1	2	2	3	3	1
27	1	3	2	3	2	2	2	1	2	3	3	1	4	2	1	1	2	2	1	2	1	3	2	2	2	1	2	1	1	2	2	2	1	2	2	1	1	2	2	1	2	1	3	2	2	2	3	2	1
18	1	3	2	2	2	2	1	1	1	2	2	2	1	1	1	1	2	3	1	1	2	1	1	1	2	2	2	1	1	1	1	2	2	2	2	1	1	1	3	1	1	1	1	2	2	1	1	3	2
18	2	4	3	4	2	2	1	2	2	3	4	2	1	4	1	1	2	3	3	4	3	4	4	3	4	2	3	1	2	1	3	4	1	2	4	1	1	3	4	3	4	2	4	3	3	3	4	4	3
18	1	1	2	1	2	2	1	1	1	1	1	1	1	1	1	2	1	1	1	1	1	3	2	2	3	3	2	1	2	3	2	1	2	1	1	1	1	2	2	1	2	3	4	2	2	2	2	2	1
18	1	1	2	1	2	1	1	1	1	1	2	2	2	1	1	3	3	1	1	1	1	1	2	2	2	2	1	1	1	1	1	1	2	2	1	2	2	1	1	1	1	2	2	1	1	1	2	2	1
19	1	1	2	2	2	2	1	1	1	1	3	2	1	1	1	1	1	2	1	2	1	1	1	2	2	2	2	1	1	1	2	2	2	1	1	1	1	2	2	1	2	1	1	2	2	1	1	3	1
18	1	2	1	2	1	2	1	1	1	2	2	2	2	2	2	1	1	2	2	2	2	1	2	2	2	1	2	1	1	1	2	2	1	1	2	2	1	2	2	1	2	2	1	3	3	2	3	1	2
19	1	1	1	2	2	2	1	1	1	3	3	2	1	2	1	1	2	2	1	2	1	1	2	1	2	2	2	1	1	1	3	2	2	1	2	1	2	2	2	1	2	1	1	1	1	1	2	2	1
18	2	1	1	1	1	2	1	1	1	2	3	2	1	1	1	1	3	2	1	2	2	1	2	2	3	2	3	2	1	1	2	4	3	1	2	1	1	3	3	2	3	2	1	3	2	2	3	2	2
18	1	1	2	2	1	1	1	1	1	1	2	2	1	1	1	1	1	2	2	1	1	1	1	1,8	1	1	1	1	1	1	1	2	2	1	1	1	1	1	1	2	1	1	1	2	2	2	3	2	1
18	1	3	2	4	2	3	1	1	1	3	3	2	1	3	1	1	3	3	1	2	2	2	2	2	4	2	3	1	1	1	3	3	3	1	3	1	1	2	2	2	2	2	1	3	2	1	1	3	2
21	2	2	1	2	1	1	1	1	1	2	2	2	1	1	1	1	2	2	1	3	1	1	2	2	2	2	3	1	1	2	2	3	2	3	2	1	2	3	3	2	3	1	2	2	2	2	1	2	2
19	1	1	1	2	2	1	1	1	1	3	3	1	1	3	1	1	3	1	1	2	2	3	1	1	2	2	1	1	1	1	3	3	1	1	3	1	1	3	1	1	2	2	3	3	4	3	3	4	2
19	1	2	2	1	2	2	1	1	1	1	2	1	1	2	1	1	1	2	1	1	1	1	1	1	2	2	2	1	1	1	1	1	1	1	2	1	1	1	2	1	1	1	1	2	2	2	1	2	1
18	1	2	1	3	2	2	1	1	2	2	4	1	1	2	1	2	2	2	1	2	1	2	1	1	3	2	2	1	1	2	2	3	1	1	2	1	2	3	2	1	3	1	2	2	2	2	3	2	1
19	1	3	1	2	3	4	1	2	1	4	2	3	1	2	1	1	2	2	2	2	1	1	3	1	2	3	4	1	1	1	3	3	4	1	3	1	1	2	4	1	2	1	1	3	3	1	2	3	1
18	2	2	1	3	3	4	1	1	1	4	4	2	1	4	1	2	3	4	2	4	1	2	3	1,4	3	4	4	1	1	2	3	4	2	1	3	1	1	2	4	1	4	1	1	2,2	2	3	3	2	2
32	1	1	2	2	1	2	1	1	1	2	2	2	2	2	1	1	2	2	2	1	1	1	1	1	2	1	1	1	1	1	2	3	2	2	2	1	2	2	2	2	2	1	1	2	3	2	3	2	3
26	2	1	1	1	1	1	1	1	1	1	1	1	1	1	1	1	1	1	1	1	1	1	2	2	3	3	2	1	1	1	2	2	1	2	2	1	1	2	1	1	1	1	1	3	3	2	4	2	1
20	1	2	2	2	3	3	1	2	2	3	3	4	2	4	1	3	3	3	2	2	2	1	2	2	3	2	3	1	2	1	4	3	4	2	4	1	1	2	2	2	2	1	1	2	2	2	3	1	2
22	1	1	1	2	2	2	1	2	1	2	2	3	2	2	1	1	2	2	2	3	1	2	2	1	3	2	3	2	2	2	3	3	3	1	3	1	1	3	3	2	3	2	3	1	1	1	4	1	1
20	1	1	1	1	1	1	1	1	1	1	2	1	2	1	1	1	2	2	1	2	1	2	1	1	1	1	1	1	1	1	2	2	2	2	2	2	2	3	3	2	3	2	2	1	1	1	4	2	2
22	1	2	2	2	2	1	1	2	1	2	3	2	2	3	1	1	3	1	1	2	1	3	2	2	3	2	2	2	2	1	3	3	2	2	3	1	2	3	2	2	3	1	3	1	1	1	3	4	1
22	1	1	1	1	1	2	1	1	1	1	1	1	1	1	1	1	1	1	1	1	1	2	1	1	1	1	1	1	1	1	1	1	1	1	1	1	1	1	1	1	1	1	1	1	1	1	2	1	1
23	1	1	1	1	2	2	1	1	2	1	1	4	4	1	1	2	1	1	1	1	1	3	1	1	1	2	2	1	1	1	1	1	1	2	1	1	2	1	1	1	1	1	3	1	1	1	3	1	1
21	1	1	1	2	1	2	1	1	1	1	2	1	1	1	1	1	2	2	1	1	1	1	1	1,2	1	1	2	1	1	1	2	2	1	1	1	1	1	2	2	1	2	2	1	1	2	1	3	2	1
20	1	1	1	3	2	2	1	1	1	1	2	2	1	1	1	1	3	2	1	2	1	1	1	1	2	2	2	1	1	1	1	2	2	1	1	1	1	3	2	1	2	1	1	1	1	2	2	2	1
26	1	1	1	1	2	2	1	1	1	2	2	1	1	1	1	1	2	2	1	2	1	1	1	1	1	2	2	1	1	1	1	2	1	1	1	1	1	2	2	1	2	1	1	1	1	2	2	1	1
25	1	1	1	2	1	2	1	1	1	1	1	2	1	1	1	1	1	1	1	1	1	1	1	1	2	2	1	1	1	1	1	2	2	1	1	1	1	1	1	1	1	1	1	1	2	1	2	2	1
21	1	2	2	1	2	3	1	1	1	2	3	1	2	2	1	1	3	2	1	3	1	1	2	1	1	2	3	1	1	1	2	4	1	1	2	1	3	3	4	1	3	1	1	3	3	1	3	3	1
22	1	1	1	2	3	1	1	1	1	1	3	1	2	1	1	1	2	1	1	1	1	2	2	2	2	4	1	1	1	1	2	3	1	2	1	1	1	2	2	1	1	1	3	1	1	1	3	2	1
21	1	2	1	2	1	1	1	1	1	2	1	1	1	1	1	1	1	1	1	1	1	1	1	1	1	1	1	1	1	1	1	1	1	1	1	1	1	1	1	1	1	1	1	2	2	2	2	1	2
20	1	1	1	2	1	1	1	1	1	2	1	3	1	1	1	1	1	2	1	1	1	1	1	1	2	1	2	1	1	1	2	1	2	1	2	1	1	1	2	1	1	1	1	1	1	1	3	1	1
28	1	1	1	3	3	3	1	1	1	2	4	2	1	2	1	1	3	3	1	3	1	1	3	2	3	3	3	1	1	2	2	3	2	1	2	1	1	2	3	1	3	1	1	2	2	2	3	2	2
22	1	1	1	1	1	1	1	1	1	2	1	1	1	1	1	1	1	1	1	2	4	1	1	1	1	1	1	1	1	1	1	1	1	1	1	1	1	1	1	1	1	2	1	2	2	1	3	2	1
21	1	1	2	2	1	2	1	1	1	2	2	1	1	1	1	1	1	1	1	1	1	1	1	1	2	1	2	1	1	1	1	1	1	1	1	1	1	1	1	1	1	1	1	1	1	2	2	2	1
22	2	2	1	2	3	3	1	1	3	4	2	1	2	4	1	2	3	4	2	4	1	2	3	1	4	4	3	1	1	3	4	4	3	2	4	2	2	3	3	3	4	1	2	2	3	1	2	3	3
21	1	1	1	3	1	2	1	1	1	2	4	1	1	2	1	1	2	2	1	2	1	4	1	1	3	1	2	1	1	1	3	3	1	1	2	1	1	2	2	1	2	1	4	3	3	1	2	2	1
24	2	1	1	1	1	2	1	1	1	1	2	1	1	2	1	1	1	3	1	3	1	1	1	1	3	1	2	1	1	1	2	3	2	1	3	1	1	2	3	1	3	1	1	2	2	2	4	2	2
21	2	1	1	2	2	2	1	1	1	2	2	3	1	1	1	1	2	2	1	2	1	1	2	2	2	2	2	1	1	2	2	2	3	2	2	2	2	2	2	2	2	1	2	3	2	1	3	3	2
21	2	1	1	3	2	3	1	1	1	2,6	4	3	1	1	1	1	1	1	1	1	1	1	2	2	4	4	4	2	2	2	3	4	3	1	3	1	1	1	1	1	1	1	1	2	2	1	3	2	1
20	2	1	2	1	1	2	1	1	1	2	1	2	2	1	1	1	1	1	1	2	1	2	2	3	1	1	3	1	3	1	3	2	3	2	2	1	1	2	1	2	2	1	3	2	2	2	2	2	1
20	2	3	2	2	1	1	1	1	1	2	2	2	1	1	1	1	2	1	2	1	1	2	3	2	2	1	1	1	1	1	2	2	2	1	1	1	1	2	1	2	1	1	3	3	2	1	2	2	1
20	2	3	2	3	1	1	1	1	1	1	3	2	1	1	1	1	3	1	3	2	2	1	3	1	1	1	1	1	1	1	1	2	1	1	1	1	1	3	2	1	1	2	1	1	1	3	3	2	1
19	2	3	2	2	2	1	1	1	1	1	1	2	1	1	1	1	2	1	1	1	1	2	3	1	1	1	1	1	1	1	1	1	1	1	1	1	1	1	1	1	1	1	1	2	2	2	2	4	1
23	2	3	1	2	1	1	1	1	1	2	2	1	1	3	1	1	1	1	1	1	1	1	3	1	2	1	1	1	1	1	2	2	1	1	1	1	1	1	1	1	1	1	1	2	2	1	4	2	1
21	2	3	4	4	3	1	1	1	1	2	3	2	1	2	1	1	2	1	1	2	1	1	3	3	2	2	1	1	1	1	1	2	2	1	1	1	1	2	1	1	2	1	1	1	1	1	3	2	1
21	2	3	3	3	1	1	1	1	1	1	3	1	1	1	1	2	1	1	1	1	1	1	2	2	1	1	1	1	1	1	1	1	1	1	1	1	2	1	1	1	1	1	1	2	2	2	3	2	1
21	2	3	2	4	3	2	1	1	1	3	3	2	1	2	1	1	3	2	1	3	2	1	2	2	4	3	1	2	1	2	4	3	2	1	3	1	2	3	2	1	2	2	1	3	3	2	4	3	3
20	2	2	1	1	1	1	1	1	1	2	1	2	1	1	1	1	1	1	1	1	1	1	2	1	1	1	1	1	1	1	2	1	1	1	1	1	1	1	1	1	1	1	1	1	2	1	2	1	1
21	2	2	1	2	2	2	2	2	1	2	2	2	2	2	2	2	2	2	2	2	2	2	2	1	2	2	2	2	2	1	2	2	2	2	2	2	2	2	2	2	2	2	2	2	2	1	1	2	1
20	2	3	3	1	1	1	1	1	1	1	1	3	2	1	1	2	1	2	1	1	1	1	3	3	1	1	1	1	1	1	1	1	3	2	1	1	2	1	2	1,6	1	1	1	1	1	1	3	1	1
20	2	1	3	1	1	1	1	1	1	2	2	1	1	1	3	2	3	2	2	3	1	3	3	1	2	2	1	1	3	1	3	2	1	2	1	3	2	3	1	1	3	1	3	1	1	2	3	4	1
20	2	1	1	1	1	2	2	1	1	2	2	3	2	3	1	3	2	3	1,8	2	1	3	2	2	2	2	2	2	2	2	3	3	3	3	3	3	2	3	3	2	2,8	3	2	2	1	2	4	1	1
21	2	3	4	3	3	4	2	1	3	4	4	1	1	4	2	1	3	4	1	4	3	1	3	4	4	4	4	1	2	3	4	4	2	1	4	3	2	4	4	2	4	3	1	2	2	2	3	2	1
22	2	3	3	3	2	3	1	1	1	1	1	2	1	1	2	2,2	2	2	2	2	2	2	2	2	2	2	2	2	2	2	2	2	2	2	2	2	2	2	2	2	2	2	2	3	3	2	2	3	2
23	1	1	1	1	1	2	1	1	1	2	3	3	1	2	1	1	2	2	1	2	1	2	2	1	1	2	3	1	2	1	2	2	3	1	2	1	2	2	2	1	2	1	2	2	2	1	2	2	2
20	1	1	1	1	1	2	1	1	1	2	2	1	1	1	1	1	1	1	1	1	1	1	1	1	1	2	2	1	1	1	1	1	2	1	1	1	1	1	1	1	1	1	1	2	2	1	2	2	1
20	1	1	1	2	1	1	1	1	1	1	2	1	1	1	1	2	2	2	1	2	1	1	1	1	2	1	1	1	1	1	1	2	1	1	1	1	2	2	2	1	2	1	1	1	1	1	2	2	1
20	1	1	1	2	2	2	1	2	2	2	1	2	1	2	1	4	2	1	1	2	2	2	1	1	2	2	2	1	2	1	2	2	2	1	2	1	4	2	1	1	2	2	2	2	2	2	2	1	1
20	1	2	2	3	1	2	1	1	3	3	3	3	3	3	1	1	2	2	2	3	3	1	2	2	2	1	2	1	1	1	2,2	2	2	3	2	2	1	2	2	2	1	2	1	2	1	2	4	2	1
21	1	2	2	4	2	3	3	2	2	3	3	3	2	2	2	2	2	3	2	3	3	3	2	3	3	2	3	2	2	2	3	3	3	2	2	2	3	3	3	2	3	3	3	2	2	2	4	2	2
20	1	2	2	2	2	2	2	3	1	1	3	2	2	2	2	1	3	3	3	3	2	1	2	1	2	2	2	2	3	2	2	3	2	2	1	2	1	3	2	2	3	2	1	3	3	2	3	3	1
20	1	3	1	1	2	3	1	1	1	2	2	2	1	1	1	1	1	1	1	1	1	1	3	1	1	2	3	1	1	1	2	2	2	1	1	1	1	1	1	1	1	1	1	1	1	1	3	1	1
21	1	1	1	1	1	1	1	1	1	1	1	1	1	1	1	1	1	1	1	1	1	1	1	1	1	1	1	1	1	1	1	1	1	1	1	1	1	1	1	1	1	1	1	1	1	1	1	1	1
20	1	1	2	3	3	2	1	1	2	2	3	1	2	2	2	2	3	2	2	3	4	1	2	2	2	3	2	3	2	2	3	3	3	2	1	1	1	2	2	1	2	2	2	2	2	3	3	1	1
21	1	1	1	1	1	1	1	1	1	1	1	1	1	1	1	1	1	1	1	1	1	1	1	1	1	1	1	1	1	1	1	1	1	1	1	1	1	1	1	1	1	1	1	1	1	1	3	2	1
22	1	2	1	2	2	1	1	1	1	2	2	1	2	1	1	1	2	1	2	1	1	2	2	1	2	2	1	2	1	1	2	2	1	2	2	1	2	2	1	2	1	1	2	1	2	1	1	2	1
20	1	1	1	1	1	2	1	1	1	1	1	1	1	1	1	1	2	1	1	1	1	1	1	1	1	1	1	1	1	1	1	1	1	1	1	1	1	1	1	1	1	1	1	2	2	3	4	1	2
21	1	2	1	1	1	1	1	1	1	1	1	2	2	1	1	2	1	1	1	1	1	3	2	1	1	1	1	1	1	1	1	1	2	2	1	1	1	1	1	1	1	1	3	1	1	1	4	1	1
20	1	3	3	3	1	3	2	1	1	1	1	1	1	1	1	1	1	1	2	1	1	1	3	3	3	1	3	2	1	1	1	1	1	1	1	1	1	1	1	2	1	1	1	1	1	1	2	1	1
20	1	3	1	1	1	2	1	1	1	1	1	2	1	1	1	1	3	1	1	1	1	1	1	1	1	1	2	1	1	1	1	1	2	1	1	1	1	2	1	1	2	1	1	1	1	1	2	1	1
25	1	1	1	1	1	1	1	1	1	1	1	2	3	1	1	2	3	2	1	2	1	2	1	1	1	1	1	1	1	1	1	2	2	1	1	1	1	1	1	1	2	1	1	1	1	1	1	1	1
21	1	3	2	2	1	1	2	1	1	2	3	2	1	2	1	1	4	1	1	2	1	2	2	1	1	1	3	2	1	1	3	3	2	1	1	1	2	2	1	1	2	1	1	2	2	1	1	3	1
20	1	1	1	2	1	1	1	2	1	1	2	2	2	1	1	2	1	1	1	1	1	1	1	1	1	1	1	1	1	1	1	2	2	1	1	1	1	1	1	1	1	1	1	1	1	1	1	1	1
19	1	3	1	3	3	4	1	1	1	2	2	2	1	1	1	1	1	2	2	2	1	1	2	1	2	2	3	1	1	1	2	2	2	1	2	1	1	2	2	2	2	1	1	2	3	2	4	1	1
18	1	1	2	1	1	1	1	1	1	1	1	2	1	1	1	1	2	3	1	2	1	2	1	3	1	1	1	1	1	1	1	2	2	1	1	1	1	2	2	1	2	1	2	1	1	2	2	1	1
19	1	1	1	2	2	3	1	1	1	3	4	3	1	2	1	1	2	4	2	2	2	1	1	1	2	2	3	1	1	1	3	4	3	1	2	1	1	2	4	2	2	2	1	2	3	1	4	2	2
18	1	2	1	1	1	1	1	1	1	3	2	1	1	1	1	1	1	1	1	2	1	1	2	1	1	1	1	1	1	1	3	2	1	1	1	1	1	1	1	1	1,6	1	1	2	2	1	3,4	2	2
18	1	1	1	1	2	3	1	1	1	2	3	2	1	2	1	1	2	4	2	1	1	1	2	2	3	2	3	1	2	1	2	3	1	1	2	1	1	2	4	2	3	3	1	2	2	2	3	1	2
20	1	2	2	1	2	1	1	1	2	1	1	2	2	1	1	1	1	1	2	1	2	2	2	2	2	2	2	1	1	2	1	2	2	2	1	2	1	2	1	2	2	2	2	3	2	2	2	2	2
19	1	1	1	2	1	1	1	1	1	2	3	2	1	1	1	1	2	4	1	1	1	1	2	1	2	2	2	2	2	2	2	2	2	1	2	1	1	2	3	1	1	1	1	2	2	1	2	2	1
19	1	1	3	2	1	2	1	1	1	1	3	3	2	1	1	1	3	2	1	4	1	3	2	3	1	1	2	1	1	1	1	3	3	2	1	1	1	3	2	1	4	1	3	2	3	2	2	2	1
22	1	2	1	2	1	1	1	2	1	2	3	2	3	1	1	2	2	1	2	2	3	4	2	1	2	1	1	1	2	2	2	2	3	2	1	1	3	2	1	2	2	1	2	2	2	2	4	3	1
22	1	3	2	2	1	2	1	1	1	1	3	1	1	1	1	1	2	1	2	1	2	1	1	1	3	1	1	1	1	1	1	2	1	1	1	1	1	2	1	1	1	2	1	3	3	1	3	3	1
21	1	3	2	3	2	2	1	1	1	2	3	2	2	2	1	3	3	2	2	3	3	3	3	2	3	2	2	1	2	2	3	4	3	3	3	2	3	3	2	3	3	3	3	2	1	2	3	1	1
24	1	2	2	2	3	3	2	3	3	3	4	3	2	3	2	1	4	3	1	3	1	3	2	2	3	3	3	1	2	2	3	3	4	1	3	2	1	3	3	2	3	1	2	3	3	3	4	2	2
21	1	1	1	3	1	2	1	1	1	2	2	2	1	1	1	1	3	2	1	3	2	1	2	1	3	2	3	1	2	1	2	4	3	1	2	1	1	3	3	1	3	1	1	3	2	3	4	3	3
28	1	3	2	1	1	1	1	1	1	1	3	1	1	1	1	1	1	1	1	2	2	2	2	2	1	1	1	1	1	1	1	2	1	1	1	1	1	2	1	1	2	1	1	1	1	2	4	2	2
21	1	2	2	2	2	2	1	1	1	2	3	3	1	3	3	1	2	3	2	4	2	4	2	2	2	2	3	1	1	1	2	3	3	1	3	1	1	3	3	2	4	1	2	3	3	2	3	2	1
20	1	2	3	2	2	2	1	1	1	2	2	2	1	1	2	1	1	1	3	2	1	3	2	2	3	2	2	1	2	2	2	2	2	1	2	2	1	2	2	3	3	1	2	2	2	2	2	3	2
20	1	1	1	1	2	1	1	1,2	1	2	2	2	1	1	1	1	1	4	1	3	1	1	1	1	1	1	1	1	1	1	1	2	2	1	1	1	1	1	4	1	3	1	2	2	2	2	3	2	1
50	1	1	1	1	1	1	2	1	1	1	1	2	1	1	1	1	1	1	1	1	1	1	1	1	1	1	1	2	1	1	1	1	1	1	1	1	1	1	1	1	1	1	1	4	4	1	2	4	1
19	1	2	1	2	1	1	1	1	1	3	2	1	3	1	1	1	1	1	2	1	1	1	2	1	1	1	1	1	1	1	3	2	1	2	1	1	2	1	1	2	1	1	1	1	1	1	3	1	1
19	1	3	3	4	3	3	1	1	1	1	2	3	1	1	1	2	2	2	3	3	1	2	2	2	3	3	2	2	1	1	1	3	2	1	1	1	1	2	2	2	2	2	2	1	1	1	1	3	1
19	1	2	1	3	2	4	1	1	1	3	4	1	3	3	1	1	2	4	2	4	3	1	3	2	4	3	4	1	2	1	3	4	1	1	3	2	1	2	4	3	4	4	1	1	1	2	3	3	1
19	1	3	2	2	1	2	1	1	2	2	2	1	2	1	1	1	2	2	2	2	3	2	3	2	3	2	2	1	2	2	2	2	2	2	2	2	2	2	2	2	3	3	2	1	2	1	2	2	1
21	1	2	3	3	2	2	1	1	2	2	3	3	2	3	2	1	2	3	2	3	1	4	2	2	2	2	2	1	1	2	2	2	3	1	2	2	1	3	2	2	2	1	2	2	2	1	1	1	1
25	2	2	2	4	3	3	1	1	2	4	4	2	2	4	2	1	3	4	1	4	1	1	4	2	4	3	4	1	2	2	4	4	2	2	4	2	1	1	4	2	4	1	1	3	4	2	4	4	2
20	2	2	4	4	3	3	3	2	3	3	3	1	3	3	2	2	4	2	2	2	3	2	2	3	4	3	3	3	2	2	3	2	1	2	2	2	3	2	3	2	3	2	2	3	3	3	4	3	1
18	2	3	2	2	3	2	1	1	1	2	4	1	2	2	1	1	2	4	2	3	2	3	2	1	3	3	3	1	1	1	2	4	1	2	2	2	1	3	4	2	3	2	4	2	2	2	4	2	2
18	2	2	1	1	1	2	1	1	2	1	3	2	2	1	1	1	2	2	1	2	1	1	3	2	2	3	3	4	3	3	2	2	2	1	1	2	1	1	1	2	1	2	2	1	1	1	3	2	1
19	2	1	1	3	2	3	1	1	2	1	4	2	1	2	1	1	3	2	2	3	1	2	3	2	3	3	3	2	2	2	2	4	2	2	2	2	2	3	3	2	3	2	2	3	3	2	4	3	2
21	2	3	3	1	1	1	1	1	1	1	1	1	1	1	1,2	1	2	2	2	2	2	1	3	3	1,4	1	1	1	1	1	1	1	1	1	1	1	1	2	2	2	2	2	1	3	2	1	4	1	1
19	2	2	1	2	2	3	1	1	1	3	2	1	1	2	1	1	2	2	1	2	1	1	2	1	2	3	4	1	1	1	2	3	1	1	3	1	1	2	2	1	2	2	1	2	2	2	4	1	1
31	1	1	1	2	2	1	3	1	1	2	2	3	1	2	1	2	4	2	1	3	1	2	2	1	3	2	1	2	1	2	2	3	3	1	2	1	2	4	3	1	2	1	3	2	3	1	4	2	2
20	2	3	2	1	1	2	1	1	1	1	3	2	2	1	1	2	2	1	1	1	1	2	2	1	2	1	2	1	2	2	1	2	2	2	1	1	2	1	1	1	2	1	2	2	2	1	2	2	1
19	2	1	1	2	1	1	1	1	1	1	3	1	1	1	1	1	2	1	1	1	2	2	2	2	2	1	1	1	1	2	1	3	1	2	1	1	1,6	2	2	1	2	2	2	2	1	1	3	2	1
18	2	3	2	2	3	3	1	1	1	4	4	2	1	3	1	1	2	3	1	3	1	1	1	1	3	3	4	1	1	1	4	4	2	1	4	1	1	2	4	1	4	1	1	2	2	2	2	2	2
18	2	3	3	3	1	3	1	4	1	1	2	3	3	3	1	2	4	3	1	3	3	2	3	2	3	3	3	2	3	3	2	2	3	3	4	2	3	4	3	3	4	3	2	2	1	2	3	1	3
19	2	3	2	2	3	2	2	2	2	2	3	3	1	1	2	2	2	2	3	3	3	2	2	2	2	2	3	2	2	3	1	3	3	1	1	1	1	3	3	2	2	2	1	2	2	1	4	2	1
19	2	1	2	1	1	1	1	1	1	2	1	1	1	1	1	1	2	2	1	3	2	2	2	2	2	2	2	2	2	2	3	2	1	2	2	2	2	3	2	2	3	3	2	2	2	2	3	1	1
18	1	1	1	3	2	2	1	1	1	2	4	1	1	2	1	1	2	3	2	4	2	1	2	1	3	3	3	1	1	2	2	4	1	1	3	1	1	2	3	1	3	2	1	1	2	2	2	2	2
19	1	2	1	1	1	1	1	1	1	1	1	1	1	1	1	1	2	1	1	1	1	1	3	3	1	1	1	1	3	1	1	2	1	1	1	1	1	1	1	3	1	1	1	1	1	1	3	1	1
19	1	1	2	2	1	2	1	1	1	4	4	2	2	4	1	2	3	4	2	4	2	1	2	1	4	3	3	2	1	1	4	4	2	1	4	1	2	4	3	2	4	1	1	3	3	1	3	2	2
18	1	2	2	1	1	1	1	2	1	1	2	2	1	1	1	1	3	2	2	1	4	3	2	1	1	1	1	1	2	1	2	2	2	1	1	1	2	2	1	2	2	4	3	2	1	2	2	2	1
19	1	1	1	1	1	2	1	1	2	1	3	2	2	2	2	1	3	3	2	3	1	1	1	1	2	1	2	2	1	2	2	2	2	2	2	2	1	3	3	2	2	1	1	3	1	1	3	2	1
22	1	2	1	2	1	2	1	1	1	4	2	2	1	1	1	1	1	2	2	1	3	1	2	1	2	1	2	1	1	1	4	2	2	2	1	1	1	1	2	2	1	3	1	1	1	1	3	1	2
18	1	1	1	3	2	4	2	1	1	2	4	2	2	3	1	1,2	3	2	1	2	1	1	1	1	3	2	2	1	1	1	2	3	2	2	3	1	1	2	2	1	2	1	1	3	3	2	2	1	3
22	1	1	1	3	3	4	1	1	1	2	4	2	1	2	1	1	1	2	1	4	1	2	1	1	2	3	4	1	1	1	2	4	2	1	2	1	1	2	3	1	4	1	2	2	2	2	3	1	2
18	1	3	3	4	3	2	2	1	2	3	4	3	1	2	1	1	2	2	2	4	1	1	2	1	4	3	2	1	1	1	3	3	2	1	2	1	1	3	2	1	1	1	1	3	2	2	1	1	2
34	1	3	3	3	3	2	2	1	1	3	3	3	2	1	1	1	3	3	3	3	1	1	3	3	4	3	4	1	2	1	3	4	3	1	3	1	2	3	4	3	4	1	2	1	1	3	3	1	1
21	1	1	1	3	2	2	1	1	1	3	3	1	1	2	1	1	2	3	1	2	1	1	1	1	3	2	2	1	1	1	3	3	2	1	3	1	1	3	3	1	3	1	1	2	2	2	2	2	3
20	1	1	1	3	2	1	1	1	1	1	3	1	2	1	1	1	2	2	1	2	1	2	2	1	3	1	2	1	1	1	1	4	2	2	1	1	1	2	2	1	2	3	2	1	1	1	3	2	1
20	1	3	1	1	2	2	1	1	3	1	2	3	3	1	1	3	2	3	2	3	1	4	4	2	3	3	3	1	1	3	2	3	4	3	2	1	3	2	3	2	3	2	3	3	2	2	3	3	1
24	1	2	1	1	1	1	1	1	1	1	1	2	1	1	1	1	1	1	1	1	1	1	1	1	1	1	1	1	1	1	1	1	2	1	1	1	1	1	1	1	1	1	1	1	2	1	1	1	1
21	1	3	2	3	3	2	2	3	3	2	3	1	1	2	1	1	3	3	3	3	3	2	2	2	3	3	3	3	3	3	3	3	1	1	3	2	2	3	3	3	3	3	2	2	2	2	3	3	2
22	1	1	1	2	1	1	1	1	1	4	3	1	2	1	1	1	2	1	1	1	1	2	1	2	3	1	1	2	1	2	3	3	3	2	3	1	1	2	1	1	3	2	3	1	2	1	2	3	1
21	1	1	1	2	1	1	1	1	1	1	2	2	1	1	1	1	3	2	1	1	1	2	1	1	2	2	1	1	1	1	1	2	2	2	1	1	1	2	1	1	2	1	1	3	2	2	2	1	1
21	2	1	1	2	2	2	1	1	1	2	2	2	1	2	1	1	2	2	1	2	1	1	1	1	2	2	2	1	1	1	2	2	2	1	2	1	1	2	2	1	2	1	1	1	1	2	2	2	1
22	1	2	2	1	1	1	1	2	1	1	2	2	2	1	1	1	2	1	2	2	2	3	2	2	3	1	2	1	2	1	1	2	2	2	1	1	2	2	2	2	2	2	3	3	2	3	3	2	1
21	1	1	3	2	1	1	1	3	1	1	2	2	1	1	1	2	2	1	1	2	1	1	3	4	2	1	2	2	4	2	1	2	2	1	2	3	2	2	2	1	2	1	1	1	1	1	3	1	1
18	1	1	1	1	2	1	1	1	1	1	1	1	2	1	1	1	1	2	1	1	1	1	1	1	1	2	1	1	1	1	1	1	1	1	1	1	2	1	1	1	1	1	1	1	2	1	2	2	1
19	2	3	1	2	2	2	1	1	1	1	2	2	2	1	1	1	3	1	1	1	1	1	3	2	2	2	2	2	2	1	1	2	2	3	2	1	1	2	2	1	1	2	2	1	1	2	3	1	1
19	2	2	2	3	1	1	1	2	1	1	2	1	2	2	1	1	2	2	1	2	2	1	2	2	2	1	2	2	1	1	2	2	2	2	1	1	1	2	2	2	2	2	1	2	2	4	4	2	3
19	2	1	1	1	1	1	1	1	1	1	2	2	2	1	1	1	3	1	1	2	1	1	2	3	2	2	2	1	2	2	2	2	2	2	2	3	3	3	2	2	2	2	2	1	1	2	3	2	1
19	2	2	1	1	1	1	1	1	1	1	1	2	2	1	1	1	1	1	1	1	2	1	2	1	1	1	1	1	1	1	1	1	2	2	1	1	1	1	1	1	1	1	1	3	1	1	2	3	1
36	2	1	1	2	1	2	1	1	1	1	1	2	1	1	1	1	2	1	1	2	1	1	1	1	1	1	1	1	1	1	1	2	1	1	1	1	1	2	1	1	1	1	1	1	2	1	2	2	1
20	2	3	2	3	3	3	1	1	1	3	4	2	4	4	1	1	2	2,6	1	3	2	2	3	1	3	3	3	1	1	1	3	4	2	3	4	1	1	2	3	2	3	3	2	3	2	2	4	2	1
18	2	1	1	1	2	2	1	1	1	2	3	2	1	2	1	1	3	2	1	1	2	3	2	1	2	2	2	1	1	1	3	3	2	1	2	1	1	2	2	1	2	2	4	2	3	1	2	2	1
18	1	2,2	2	3	1	2	2	2	4	2	4	1	1	2	2	1	3	1	1	3	1	3	2	2	3	1	2	1	2	1	2	4	1	1	2	2	2	3	2	2	3	2	2	3	2	2	4	2	1
19	1	3	3	2	2	1	1	1	1	2	2	2	3	3	1	1	2	4	2	4	1	1	3	4	2	2	1	1	1	1	3	3	2	2	3	1	1	2	3	2	3	1	2	2	2	2	1	1	2
18	2	1	1	2	3	1	1	1	1	1	4	1	1	2	3	1	3	4	2	3	2	1	1	1	2	3	1	1	1	1	1	4	1	1	2	3	1	3	4	2	3	2	1	1	3	1	4	3	2
19	1	1	3	1	1	1	1	1	1	1	2	1	1	2	1	2	2	1	1	2	1	1	1	3	1	1	1	1	1	1	1	2	1	1	2	1	2	2	1	1	2	1	1	2	2	2	2	2	1
18	2	3	3	4	1	2	1	1	1	4	4	1	1	4	1	1	2	1	1	3	1	1	3	3	4	1,4	1	2	1	1	1	4	4	1,2	1	1	4	2,2	1	1	2	1	1	1	1	1	1	4	1
19	2	1	3	1	1	1	3	3	1	1	2	1	1	1	1	1	3	1	1	1	1	1	1	1	2	1	1	2	1	1	1	2	1	1	1	1	1	1	1	1	1	3	1	1	2	1	1	2	1
18	2	1	1	1	2	2	1	1	1	1	3	1	1	2	1	1	2	1	1	2	1	2	1	1	2	2	2	1	1	1	1	2	1	1	2	1	1	2	1	1	2	1	2	1	3	1	3	3	1
19	2	3	1	2	1	2	1	1	1	2	2	1	1	2	1	3	3	1,4	3	1	3	1	3	1	1	1	2	1	1	1	2	2	2	2	1	1	3	1	1	2	1	3	1	1	1	4	3	1	1
35	2	1	2	2	1	1	1	1	1	2	2	2	1	1	1	1	3	2	1	2	1	2	1	2	2	1	2	1	1	1	2	2	2	1	1	1	1	3	2	2	2	2	2	2	2	2	3	1	1
19	2	1	1	1	1	1	1	1	1	1	2	2	1	1	1	1	2	1	1	2	1	2	1	1	2	2	2	1	1	1	2	3	2	1	2	1	1	2	1	1	2	1	2	2	1	1	2	2	1
19	1	1	1	1	1	1	1	1	1	1	2	1	2	1	1	1	1	1	1	2	1	1	1	2	1	1	1	1	1	1	1	2	2	2	1	1	1	2	1	1	2	1	1	1	1	1	2	1	1
19	1	1	1	2	2	2	2	1	1	1	2	3	1	1	1	1	1	3	1	2	1	1	2	2	2	2	2	2	1	2	1	3	2	1	1	1	1	2	3	2	3	2	1	2	1	2	2	2	1
19	2	4	4	2	1	1	2	2	2	1	1	1	1	2	1	1	2	4	1	2	3	1	4	4	2	1	1	2	2	2	1	1	1	1	2	1	1	2	2	1	2	3	1	2	2	2	4	2	1
20	2	3	1	2	2	1	1	1	1	2	2	2	1	2	1	1	3	3	1	1	1	1	1	1	2	2	1	1	1	1	2	2	2	1	2	1	1	2	2	1	2	1	1	1	1	1	2	2	1
19	1	1	2	3	2	2	1	2	1	2	2	1	1	2	2	1	2	1	1	2	1	1	1	2	2	2	2	2	1	1	2	2	1	2	2	2	1	2	1	1	2	2	1	1	1	3	3	1	1
19	2	1	1	2	2	2	1	1	1	2	3	2	1	2	1	1	2	3	1	4	2	1	2	2	3	3	3	2	2	1	2	3	2	1	2	1	1	2	3	1	4	3	1	1	1	3	2	2	1
21	2	1	1	3	2	2	1	1	1	2	3	2	2	2	1	2	3	3	1	2	1	1	2	1	3	3	2	1	1	1	3	3	3	2	2	1	2	2	3	1	2	1	1	2	3	1	4	1	1
21	2	3	1	1	1	1	1	2	2	2	2	3	2	2	2	1	2	1	2	1	1	2	3	3	1	1	3	2	2	3	2	2	3	2	2	1	1	2	1	2	1	2	2	2	1	1	2	3,6	1
21	2	3	4	2	1	3	1	1	1	2	2	4	2	1	2	2	1	3	1	2	1	2	2	4	1	2	4	1	2	1	1	2	3	1	1	2	2	1	3	1	3	2	2	2	2	1	4	2	1
22	2	3	2	2	1	1	1	2	2	2	3	2	3	1	2	2	3	3	2	3	2	4	4	2	2	2	2	2	2	2	2	3	3	3	2	3	3	4	3	3	4	4	4	3	2	2	4	2	2
19	2	1	2	4	4	4	1	1	1	3	4	1	1	4	1	1	3	1	1	4	1	2	3	3	4	4	4	3	3	3	4	4	2	3	4	3	3	2	3	3	4	2	3	1	3	1	2	3	1
19	2	1	2	2	1	2	1	1	1	2	2	2	2	1	1	1	3	2	1	2	1	1	2	2	2	2	2	2	2	1	2	2	2	1	2	1	1	2	2	2	2	2	2	2	2	2	4	2	1
22	2	2	2	2	2	2	1	2	1	2	3	2	1	2	1	1	3	2	1	3	1	1	2	2	3	2	3	1	2	1	3	3	2	2	2	1	1	2	2	1	3	1	1	3	3	2	4	3	2
19	2	2	1	2	3	3	1	2	1	2	4	2	2	3	1	1	2	3	1	3	1	2	3	1	3	4	4	1	2	2	3	3	2	2	3	1	2	4	3	2	3	2	2	2	2	1	4	2	2
36	2	3	4	3	2	2	1	2	1	1	3	2	1	1	1	1	3	3	2	3	1	1	3	4	2	2	2	1	2	1	1	3	2	1	1	1	1	3	2	2	2	1	1	3	3	4	4	3	1
22	2	1	2	1	1	2	1	1	1	1	2	2	2	1	1	1	2	2	1	1	1	1	1	2	1	1	1	1	1	1	1	1	3	2	1	2	1	1	1	1	1	2	1	1	2	1	4	2	1
21	2	2	3	3	4	2	3	3	3	2	2	1	3	3	2	2	3	2	1	4	4	4	4	3	3	4	2	3	3	3	2	2	1	3	3	2	2	3	2	1	4	4	4	3	2	3	4	3	1
22	2	3	1	1	1	1	1	1	1	1	2	1	1	1	1	1	4	1	1	1	1	1	3	1	1	1	1	1	1	1	2	1	1	1	1	1	1	4	1	1	1	1	1	2	2	1	2	3	1
20	2	1	1	2	2	3	1	1	1	2	2	3	1	2	1	1	1	2	1	2	1	1	2	1	2	2	3	1	1	1	2	2	3	1	2	1	1	2	2	1	2	1	1	2	2	1	2	2	1
21	2	3	3	3	4	2	2	2	1	3	3	2	1	3	1	1	3	3	2	4	3	4	3	2	2	4	2	1	2	1	3	3	2	1	3	2	1	3	2	1	3	2	3	2	2	2	4	1	1
20	1	2	2	2	2	2	1	1	2	2	2	2	2	2	1	1	2	3	2	2	1	1	2	2	2	2	2	1	1	1	2	2	3	1	2	1	1	2	2	1	2	1	1	3	3	2	2	3	1
18	1	3	2	3	4	3	2	3	3	3	3	4	2	2	3	3	2	4	2	3	3	3	4	4	1	4	3	2	3	2,6	1	3	3	2	3	3	2	4	3	3	3	4	2	2	2	2	3	1	2
19	1	2	2	2	1	1	1	1	1	1	4	1	1	1	1	3	1	1	1	1	1	1	1	1	1	1	1	1	1	1	1	4	1	1	1	1	1	1	1	1	1	1	1	1	1	1	2	1	1
22	1	1	1	1	1	1	1	1	1	4	1	3	2	1	1	1	4	1	1	1	1	1	1	1	1	1	1	1	1	1	1	1	3	2	1	1	1	4	1	1	1	1	1	1	1	1	1	1	1
30	2	3	2	3	1	2	3	2	3	2,4	2	3	2	2	1	2	4	1	2	2	3	1	2	2	3	1	1	1	1	1	1	4	2	2	1	1	1	3	1	3	1	1	1	2	2	3	4	1	1
20	1	1	1	1	1	2	1	1	1	1	1	2	1	3	1	3	1	2	1	1	1	1	1	1	1	1	2	1	1	1	1	1	1	1	1	1	3	1	3	1	2	1	1	1	2	1	3	1	1
21	1	3	3	1	1	1	1	1	1	1	3	1	3	1	1	1	1	1	2	1	2	2	3	3	1	1	1	1	1	1	1	3	1	3	1	1	1	1	1	2	1	1	1	2	2	2	2	2	1
20	1	1	2	1	2	1	1	1	1	2	2	2	1	2	1	1	2	1	1	1	1	2	1	1	1	2	1	1	1	1	2	2	1	1	2	1	1	2	1	1	1	1	2	2	2	1	2	2	1
19	1	3	2	2	2	2	1	2	2	2	4	4	1	1	2	2	2	2	2	2	2	2	1	1	2	3	3	1	1	1	1	1	1	1	1	2	1	1	1	2	1	1	1	4	4	4	4	4	1
18	1	3	2	1	1	2	1	2	1	2	2	2	1	1	1	1	2	2	2	2	1	1	3	2	1	1	2	1	2	1	1	2	2	1	1	1	1	1	2	2	1	1	1	3	3	1	2	3	1
21	1	3	1	2	4	1	1	1	1	2	4	2	2	3	1	1	3	4	4	4	2	4	3	1	2	4	1	1	1	1	2	4	2	2	3	1	1	3	4	4	4	2	4	4	4	3	4	4	2
19	1	2	1	3	1	1	1	1	1	1	3	3	1	2	1	1	3	2	1	2	3	2	2	1	3	1	1	1	1	1	1	3	3	1	2	1	1	2	2	1	2	3	1	2	3	2	2	3	1
19	1	3	2	3	1	2	1	1	1	2	2	2	2	1	2	1	1	2	2	1	2	1	3	2	2	1	2	1	1	1	2	2	2	2	1	1	1	1	1	2	1	2	2	2	2	2	3	2	2
21	1	3	2	1	1	1	1	1	1	1	1	2	1	1	1	1	1	2	1	1	1	1	3	2	1	1	1	1	1	1	1	1	1	1	1	1	1	1	1	1	1	1	1	2	2	1	4	2	1
21	1	3	2	1	1	1	1	1	1	1	2	1	2	1	1	1	1	2	1	1	1	1	3	2	1	1	1	1	1	1	1	2	1	2	1	1	1	1	2	1	1	1	1	2	2	1	2	1	1
19	1	3	1	1	1	1	1	1	1	2	3	1	1	1	1	2	2	2	1	1	1	2	2	1	1	1	1	1	1	1	2	3	1	1	1	1	2	2	2	2	1	1	2	1	2	2	2	2	2
18	1	1	1	1	1	2	1	1	1	1	2	1	2	3	1	1	2	3	1	2	1	1	1	1	1	1	1	1	1	1	2	2	1	2	2	1	1	2	2	1	2	1	1	1	1	1	2	2	2
26	1	2	4	1	1	2	1	1	1	2	3	3	2	1	2	3	2	1	2	2	1	2	2	3	1	1	2	1	1	1	2	2	3	2	2	1	3	2	2	2	2	1	2	2	1	1	2	1	1
22	1	2	2	2	1	2	1	1	1	1	2	1	1	1	1	1	1	1	1	1	1	1	2	2	1	1	1	1	1	1	1	1	1	1	1	1	1	1	1	1	1	1	1	1	1	1	2	1	1
21	1	1	1	1	1	1	1	2	1	1	2	2	1	1	1	1	3	1	2	1	1	1	2	2	2	1	2	1	2	1	1	2	2	1	1	1	1	3	2	2	1	1	1	2	1	1	1	1	1
28	1	3	2	1	1	1	1	1	1	1	1	1	1	1	1	1	1	1	1	1	1	1	3	2	1	1	1	1	1	1	1	1	1	1	1	1	1	1	1	1	1	1	1	2	2	1	2	2	1
24	1	1	2	2	1	2	1	1	1	1	3	2	1	1	1	1	2	2	1	2	1	1	1	2	2	2	2	1	1	1	1	3	2	1	2	1	1	2	2	1	2	2	1	3	1	2	1	2	2
18	1	1	1	1	1	1	1	1	1	1	1	1	1	1	1	1	1	1	1	1	1	2	2	1	1	1	1	1	1	1	1	1	1	1	1	1	1	1	2	1	1	1	2	2	2	1	1	1	1
19	1	1	1	1	1	1	1	1	1	1	1	1	1	1	1	1	1	1	1	1	1	1	1	1	1	1	1	1	1	1	1	1	1	1	1	1	1	1	1	1	1	1	1	2	2	1	4	4	2
18	1	2	1	2	1	1	1	1	1	3	4	2	1	2	1	1	4	3	2	4	2	2	2	1	3	1	1	1	1	1	3	4	2	1	3	1	1	4	4	2	4	2	2	2	1	2	2	2	1
18	1	1	1	2	2	1	1	1	1	1	2	1	1	1	1	1	1	1	1	3	1	1	1	1	1	2	1	1	1	1	1	2	1	1	1	1	1	1	3	1	1	1	1	1	1	1	3	2	1
19	1	1	1	1	1	1	1	1	1	1	1	1	1	1	1	1	1	1	1	1	1	1	1	1	1	1	1	1	1	1	1	1	1	1	1	1	1	1	1	1	1	1	1	1	1	1	1	1	1
19	2	1	1	1	2	1	1	1	1	2	1	1	1	1	1	1	2	2	1	2	1	1	2	2	2	2	1	1	2	1	2	2	2	1	2	1	1	2	2	2	2	1	1	2	2	1	1	1	1
20	2	1	3	2	2	1	1	1	2	1	2	3	1	1	1	1	1	2	1	2	1	2	1	4	2	2	1	2	2	1	1	1	3	1	1	1	1	2	2	1	2	1	3	3	2	2	3	3	1
18	1	1	1	1	1	1	1	1	1	1	1	1	1	1	1	1	1	1	1	1	1	1	2	2	1	1	1	2	2	1	1	1	1	1	1	1	1	1	1	1	1	1	1	1	1	1	2	1	1
18	1	3	3	2	1	1	1	1	1	1	2	2	1	1	1	1	1	2	1	1	1	1	1	1	1	1	1	1	1	1	1	2	2	1	1	1	1	1	2	1	2	1	1	2	1	1	1	1	1
19	1	1	2	1	1	2	1	1	1	1	2	1	2	1	1	1	2	2	2	2	1	2	2	1	2	2	2	1	1	1	2	2	1	1	1	1	2	2	3	2	2	1	2	1	1	2	1	2	1
18	1	2	3	2	3	1	2	3	2	2	3	1	1	3	1	1	2	2	2	2	1	1	2	2	3	3	1	2	3	2	3	3	1	1	3	1	2	3	2	3	3	1	2	1	2	2	3	2	1
19	2	1	2	1	1	1	1	1	1	1	1	1	1	1	1	1	1	1	1	1	1	2	2	3	2	1	1	2	2	1	1	2	2	1	1	1	2	1	2	1	1	1	2	1	1	2	1	1	1
18	2	1	1	1	1	1	1	1	1	1	3	1	1	1	1	1	1	2	1	1	3	1	1	1	1	1	1	1	1	1	1	1	1	2	1	1	2	1	1	1	1	3	1	1	2	1	3	1	1
19	1	3	2	2	1	1	1	1	1	2	2	2	1	1	1	2	2	4	3	1	1	1	2	1	2	1	1	1	1	1	2	1	2	1	1	1	1	2	4	1	3	1	1	3	2	1	2	2	1
19	2	1	1	1	1	2	3	1	1	2	2	4	1	1	1	1	1	2	1	1	1	3	2	1	1	2	2	3	1	1	2	2	4	2	1	1	1	2	2	1	1	1	3	1	1	1	3	2	1
19	1	1	3	1	1	2	1	3	1	1	1	3	1	1	1	2	1	3	2	1	1	2	2	2	2	1	2	1	3	1	1	2	4	1	1	3	2	2	3	2	2	1	1	2	1	2	4	1	1
18	1	1	1	1	1	2	1	1	1	1	3	4	1	3	1	1	1	4	1	3	1	1	1	1	1	1	1	1	1	1	1	3	4	1	1	1	1	1	2	1	1	1	1	1	1	1	3	1	1
19	2	2	1	2	2	1	1	1	1	3	3	1	1	1	1	1	3	1	1	4	2	1	1	1	2	1	1	1	1	1	3	4	2	1	1	1	1	4	1	1	4	1	1	2	2	1	2	2	2
19	1	1	1	1	1	1	1	1	1	1	1	2	1	1	3	2	1	2	2	1	1	1	1	1	1	1	1	1	1	1	1	1	2	1	1	2	1	1	2	1	1	1	1	2	1	2	3	1	1
20	2	2	2	3	1	1	1	2,4	3	2	4	2	4	2	1	4	4	3	3	3	1	4	3	3	4	4	2	1	2	2	2	4	2	2	4	1	4	4	3	3	3	3	2	3	4	3	4	4	4
19	1	1	1	1	1	1	1	1	1	1	1	3	1	1	1	1	1	1	2	1	1	1	2	1	2	2	2	1	1	1	1	1	3	1	1	1	1	3	2	2	1	1	1	2	2	1	2	1	2
19	1	1	1	1	1	1	1	1	1	1	1	2	1	1	1	1	1	1	1	1	1	3	1	1	1	1	1	1	1	1	1	1	2	1	1	1	1	1	1	1	1	1	3	1	1	1	2	2	1
19	1	1	1	1	1	1	1	1	1	3	3	1	1	2	1	1	2	2	1	2	1	1	1	1	1	1	1	1	1	1	3	2	1	1	2	1	1	2	2	1	2	1	1	2	1	1	2	2	1
20	2	3	1	1	2	2	1	1	1	2	2	3	1	2	2	2	2	1	1	1	2	1	3	1	3	2	2	1	2	2	3	3	3	2	2	1	3	2	3	1	2	3	2	2	3	3	4	1	1
32	1	1	1	2	1	2	1	1	1	1	2	2	1	1	1	1	2	1	1	2	1	2	2	2	2	1	2	1	1	1	1	2	1	1	1	1	1	2	1	1	2	1	1	3	4	1	2	1	1
19	2	3	2	1	2	2	2	2	2	2	2	1	1	1	1	2	3	2	2	2	1	2	3	3	2	2	2	2	2	2	2	2	2	2	1	1	2	2	2	1	2	2	2	3	3	2	3	3	1
20	1	3	2	2	3	2	1	1	1	2	2	4	1	2	1	1	3	2	1	2	1	2	2	1	2	3	2	1	1	1	2	3	4	2	2	1	1	3	2	2	3	2	2	2	2	1	4	2	1
20	2	3	2	3	2	1	1	2	1	3	2	2	4	4	1	2	2	2	1	2	3	2	4	2	3	1	2	2	2	2	3	3	3	4	3	1	2	2	2	2	2	3	2	3	2	3	4	3	2
18	2	1	1	1	1	2	1	1	1	1	3	1	1	2	1	1	3	1	1	1	1	1	1	1	1	2	2	1	1	1	2	3	1	2	1	1	1	3	2	1	1	1	1	2	2	1	3	2	1
21	1	1	1	1	1	1	1	2	1	1	1	3	1	1	1	1	1	1	1	1	2	1	1	1	1	1	1	1	1	1	1	1	1	1	1	1	1	1	1	1	1	1	1	1	1	1	2	1	1
19	2	2	1	2	3	2	1	1	1	2	4	1	1	3	1	1	1	4	3	4	1	3	2	1	2	4	1	1	1	1	4	4	1	1	4	1	1	2	4	3	4	1	3	1	1	1	3	2	1
19	1	2	3	1	2	2	1	1	1	2	3	2	1	2	1	1	2	2	1	2	1	1	2	3	1	3	2	2	2	2	2	3	2	1	2	1	1	2	2	1	2	1	1	2	2	2	4	2	1
19	2	2	3	2	3	2	1	2	2	3	3	3	2	3	1	1	4	3	2	3	2	2	3	3	4	4	2	2	3	2	3	3	2	2	3	2	2	4	3	2	3	3	2	3	2	2	3	3	1
18	1	1	1	2	1	3	1	1	1	3	2	1	1	1	1	1	2	2	1	2	1	3	1	1	2	1	3	1	1	1	2	2	1	1	1	1	1	3	2	1	3	1	3	1	1	1	2	1	1
20	1	1	1	2	2	2	1	1	2	1	2	3	1	1	1	1	1	1	1	2	1	2	1	1	3	2	2	1	1	2	1	2	3	1	1	1	1	2	1	1	2	1	2	1	2	1	2	2	1
19	1	2	2	2	2	2	1	1	1	1	3	1	1	1	1	1	3	2	1	2	1	1	2	1	2	2	2	1	1	1	1	2	1	1	1	1	1	2	2	1	2	1	1	3	3	2	2	2	1
19	1	1	1	1	2	2	1	1	1	1	2	2	2	2	2	1	2	1	2	2	1	1	2	2	2	2	2	1	2	1	2	3	4	1	2	2	1	3	2	2	3	2	1	2	2	2	2	2	1
18	1	1	1	2	1	2	1	2	1	1	2	1	1	3	1	1	3	2	1	2	1	1	1	1	2	1	2	1	2	1	1	2	1	1	3	1	1	3	2	1	2	1	1	2	2	3	3	1	1
18	1	2	2	1	1	3	1	1	1	1	3	2	1	1	1	1	1	3	1	4	1	4	2	1	1	1	2	1	1	1	1	3	3	1	1	1	1	2	4	1	4	1	4	2	2	2	4	1	1
19	2	1	1	1	1	2	2	1	1	1	4	1	3	1	1	1	3	2	1	3	2	2	1	1	1	2	2	1	1	1	1	3	1	2	1	1	1	4	3	1	3	2	2	2	1	2	3	3	1
19	2	1	2	1	1	1	1	1	1	1	3	1	1	1	1	1	2	2	1	3	1	1	1	2	1	3	1	1	2	1	1	4	1	2	1	1	1	3	2	1	2	1	1	1	1	1	4	3	1
18	2	1	1	1	2	3	1	2	1	3	3	2	1	2	1	1	2	3	1	1	1	1	2	1	3	3	3	2	3	1	3	3	2	2	3	1	1	3	4	1	2	1	1	1	2	1	2	3	1
18	1	2	1	2	2	1	1	1	1	2	2	1	1	1	1	1	4	1	1	2	1	1	3	2	2	2	1	1	1	2	2	3	3	2	2	1	1	4	1	2	2	3	2	2	1	1	3	2	1
18	1	1	1	1	1	1	1	1	1	1	3	1	1	1	1	1	4	2	1	3	1	2	2	2	1	2	2	1	1	1	2	3	1	2	3	2	2	3	3	2	3	2	2	2	2	2	2	2	2
18	1	1	2	4	1	2	1	2	2	3	4	3	1	3	2	2	4	2	2	1	1	1	2	3	4	1	2	1	2	2	2	2	3	1	4	2	2	3	3	4	2	1	1	2	2	2	3	3	2
18	2	2	1	2	2	1	1	1	1	1	1	1	1	1	1	2	1	1	1	1	1	1	1	1	2	2	1	1	1	1	1	1	2	1	1	1	2	1	1	1	1	1	4	2	2	1	4	2	1
20	1	1	1	2	1	1	1	1	1	2	2	1	1	1	1	1	1	1	1	1	1	2	1	1	2	1	1	1	1	1	1	1	1	1	1	1	1	1	1	1	1	1	2	1	1	1	2	1	1
19	2	3	2	2	1	1	1	2	2	1	3	1	2	1	2	2	3	2	1	3	2	2	3	2	2	1	2	2	2	2	1	3	1	1	1	2	3	2	2	2	3	3	1	2	1	2	3	1	1
18	2	2	2	1	2	2	1	1	1	2	3	3	1	1	2	1	2	2	1	2	1	1	2	2	1	2	3	1	2	1	2	2	2	1	1	1	1	2	2	1	1	1	1	2	2	1	3	3,6	1
19	2	4	2	2	3	4	2	1	3	3	4	3	1	3	2	1	3	3	2	4	2	2	3	2	3	4	4	2	3	3	3	4	3	1	4	2	2	4	4	2	4	3	3	1	3	2	3	4	2
18	2	1	1	1	1	1	1	1	1	1	2	1	1	1	1	1	3	2	2	2	1	1	1	1	1	1	1	1	1	2	1	2	1	1	1	1	1	2	2	1	2	1	1	2	3	2	2	1	1
19	2	1	1	1	1	1	1	2	1	3	3	2	1	4	1	2	2	2	1	3	1	1	1	1	1	1	1	1	2	1	3	2	3	1	4	1	1	3	3	1	2	1	1	4	3	4	4	4	1
19	2	2	1	3	2	2	1	1	1	2	4	1	1	2	1	1	4	2	1	3	1	2	2	2	3	2	2	1	1	1	2	3	1	2	2	1	1	4	2	2	3	2	2	3	2	2	4	3	1
19	2	1	2	2	1	1	1	1	1	2	4	1	2	4	1	1	2	2	1	2	3	1	1	2	2	3	2	1	1	1	2	2	1	3	3	1	2	3	3	2	3	3	1	4	4	3	2	3	2
18	2	3	4	3	4	4	3	2	2	4	3	2	3	3	1	1	4	4	1	3	1	2	3	4	3	4	4	3	2	2	4	3	2	3	3	1	1	4	4	1	3	1	2	1	2	2	3	2	1
18	2	3	4	2	1	3	2	3	2	2	2	2	2	1	4	1	3	2	2	2	1	2	3	4	3	2	2	2	2	1	1	2	1	3	1	4	2	2	2	3	2	3	4	2	2	3	4	2	1
18	2	1	2	3	1	1	1	1	1	1	2	1	2	1	1	1	2	2	1	1	1	1	2	1	2	1	1	1	1	2	1	2	1	2	1	1	1	2	2	1	1	1	2	2	3	1	2	3	1
20	2	3	2	4	2	2	3	3	3	2	3	1	2	3	1	1	4	4	3	4	3	1	1	1	3	2	2	3	3	3	2	3	1	2	2	1	1	3	4	3	4	3	1	1	3	3	4	2	3
18	2	2	1	3	2	1	1	1	1	1	2	2	1	3	1	1	2	2	1	2	1	1	2	1	2	2	1	1	1	1	1	2	2	1	2	1	1	3	2	1	2	1	1	1	1	2	3	2	1
19	2	2	1	2	1	2	1	1	1	1	3	3	2	1	1	1	2	2	1	3	1	1	2	1	3	2	2	2	1	2	2	3	3	2	1	1	1	2	2	1	4	2	1	3	3	1	2	2	2
19	1	3	3	1	1	1	1	2	1	1	3	2	2	1	1	2	1	1	1	2	1	1	3	3	1	1	1	1	2	1	1	2	2	1	1	1	2	1	2	1	2	1	1	1	2	1	2	1	1
19	2	3	2	1	2	2	1	2	2	1	2	2	1	2	1	1	3	2	2	2	2	1	3	3	1	2	2	1	2	2	2	2	2	2	2	1	1	2	2	2	2	2	1	2	2	1	2	2	1
19	2	3	3	3	3	4	1	2	3	3	4	2	3	3	3	2	2	3	2	4	2	2	2	3	3	3	3	2	1	3	3	3	2	1	3	3	1	2	2	3	3	2	2	3	3	3	4	4	2
18	1	1	3	2	2	2	1	2	1	2	3	2	2	1	1	1	2	1	1	2	1	1	2	4	2	2	2	1	1	1	2	2	2	1	2	1	3	2	2	2	3	1	1	1	1	3	2	2	1
18	2	3	3	2	2	1	1	2	2	2	3	1	3	2	1	3	2	2	2	2	2	3	3	3	3	3	2	1	2	2	3	3	1	3	2	2	4	3	2	3	2	3	4	3	1,2	1	2	3	1
18	2	1	2	3	3	2	1	1	1	2	4	1	1	1	1	1	2	2	1	3	1	1	1	2	3	2	2	1	2	1	2	3	1	1	1	1	1	3	2	1	2	2	1	2	1	2	3	1	1
19	2	3	2	2	2	2	1	1	2	2	4	1	1	2	2	1	4	3	2	4	2	1	2	2	3	2	3	2	1	2	2	4	3	2	2	1	2	4	3	2	4	2	3	1	3	2	2	2	2
19	1	1	1	2	1	1	1	1	1	1	1	2	1	1	1	1	1	1	1	1	1	1	1	1	2	1	1	1	1	1	1	2	2	1	1	1	1	2	1	1	1	2	1	2	1	2	1	2	2
18	2	3	2	2	1	1	1	1	2	1	1	1	3	1	1	1	1	1	1	2	2	1	3	2	2	1	1	1	1	3	1	1	1	3	1	1	1	1	1	2	2	2	1	2	2	2	2	2	1
19	2	1	1	1	2,2	1	1,4	1	1	1	1	2	1	1	1	1	1	1,6	1	1	1	1	1	1	1	2	1	1	1	1	1	2	2	1	1	1	1	3	2	1	2	2	2	2	2	1	2	2	1
51	2	3	4	4	2	1	2	4	2	1	2	2	2	1	2	3	2	2	2	2	3	3	3	3	4	2	2	2	4	2	1	2	2	2	1	2	3	2	2	2	2	3	3	3	1	1	4	1	1
26	2	4	4	3	1	1	1	1	1	1	3	1	1	2	1	1	3	2	1	1	1	1	4	1	3	1	1	1	1	1	1	2	1	1	1	1	1	3	1	1	2	1	1	1	1	1	4	1	1
25	2	1	1	1	1	1	1	1	1	1	1	1	1	1	1	1	1	1	1	1	1	1	1	1	1	2	1	1	1	1	2	2	1	1	1	1	1	3	2	1	1	2	1	1	1	1	2	1	1
24	1	1	1	2	2	2	1	1	1	1	3	1	1	2	1	1	2	1	1	4	1	1	1	1	1	1	1	1	1	1	1	3	1	1	2	1	1	2	1	1	2	1	3	2	3	2	1	2	3
26	2	3	4	1	1	1	1	1	1	1	2	1	1	1	1	1	2	1	3	1	1	1	3	3	1	1	1	1	1	1	1	2	1	1	1	1	1	2	1	1	1	1	1	1	1	1	3	1	1
27	1	1	1	1	1	1	1	1	1	1	1	4	1	1	1	1	4	2	1	1	1	1	1	1	1	1	1	1	1	1	1	1	4	1	1	1	1	2	2	1	1	1	1	1	1	1	3	1	1
29	2	3	2	2	1	2	1	2	1	1	2	1	2	1	3	1	2	1	1	2	1	1	2	2	2	1	2	1	2	1	1	2	1	1	1	3	1	2	1	3	3	2	1	1	2	1	2	1	1
24	1	3	1	2	2	1	1	1	1	1	3	2	1	1	1	1	2	1	1	2	1	1	2	2	3	1	1	1	1	1	1	4	3	1	1	2	1	3	1	2	1	1	1	2	2	1	1	2	2
28	2	1	1	1	1	1	1	1	1	2	1	1	1	1	1	1	1	1	1	1	1	1	1	1	1	1	1	1	1	1	2	1	1	1	1	1	1	1	1	1	1	1	1	1	1	1	2	1	1
26	2	3	1	2	1	1	1	1	1	2	1	1	1	1	1	1	2	1	1	1	1	1	2	1	1	1	1	1	1	1	1	1	1	1	1	1	1	1	1	1	1	1	1	3	1	2	3	2	1
48	1	1	1	1	1	1	1	1	1	1	1	1	1	1	1	1	1	1	1	1	1	1	1	1	1	1	1	2	1	1	1	2	1	1	1	1	2	1	1	1	1	1	2	1	1	1	1	1	1
20	1	1	1	1	1	1	1	1	1	1	1	1	1	1	1	1	1	1	1	1	2	1	1	1	1	1	1	1	1	1	1	1	1	1	1	1	1	1	1	1	1	3	1	1	2	1	1	1	1
21	2	3	2	1	2	2	1	1	1	1	2	2	2	1	1	1	2	2	1	2	2	1	2	2	1	2	2	2	1	1	1	2	2	2	1	1	1	2	1	2	3	2	2	1	2	1	2	3	1
54	2	1	2	3	4	2	1	3	4	1	3	3	2	1	1	3	3	3	2	2	1	1	2	2	3	4	2	1	3	4	1	3	3	2	1	1	3	3	3	2	2	1	1	2	2	1	3	2	1
44	2	3	2	2	2	1	1	1	1	1	2	4	3	2	2	2	2	3	2	1	3	2	3	2	2	2	1	1	1	1	1	2	4	3	2	2	2	2	3	2	1	3	2	3	3	1	2	3	1
67	2	3	1	1	1	1	1	1	1	1	2	1	1	1	1	1	1	1	1	1	1	1	3	1	1	1	1	1	1	1	1	1	1	1	1	1	1	1	1	1	1	1	1	2	2	1	2	2	1
69	1	3	1	4	3	2	1	1	1,2	2	2	2	1	3	1	1	2	2	1	2	1	4	1	1	1	1	1	1	1	1	2	1	2	1	1	1	3	2	1	1	2	1	1
68	2	1	1	1	1	1	1	1	1	2	1	2	1	1	1	1	4	1	1	2	1	1	2	1	2	2	2	1	3	1,2	2	1	2	1	1	1	3	2	1	1	2	1	1	2	2	1	1	2	1
72	1	2	2	1	1	1	1	1	1	1	2	2	1	1	1	1	1	1	2	2	1	1	2	2	1	1	1	1	1	1	1	2	2	1	1	1	1	2	1	2	1	1	1	3	3	2	2	3	2
23	2	3	2	1	1	1	1	1	1	1	3	2	1	1	1	1	3	1	1	1	1	1	1	1	1	1	1	1	1	1	1	2	2	1	1	1	1	4	1	1	1	2	1	1	1	1	2	1	1
30	1	1	1	1	1	1	1	1	1	1	1	1	1	1	1	1	1	1	1	1	1	1	1	1	1	1	1	1	1	1	1	1	1	1	1	1	1	1	1	1	1	1	1	1	1	1	4	4	1
40	2	3	1	1	1	1	1	1	1	1	1	1	1	1	1	1	1	1	1	1	1	1	1,6	1	1	1	1	1	1	1	1	1	1	1	1	1	1	1	1	1	1	1	1
57	2	3	3	1	1	1	1	1	1	1	1	2	1	1	1	2	2	1	1	1	1	1	1	1	1	1	1	1	1	1	1	1	1	1	1	1	2	1	1	1	1	1	1	4	4	1	1	2	1
50	2	3	1	1	1	1	1	1	1	1	1	1	1	1	1	1	1	1	1	1	1	1	1	1	1	1	1	1	1	1	1	1	1	1	1	1	1	1	1	1	1	1	1	2	1	1	1	1	1
48	2	3	2	3	2	2	3	3	3	2	2	2	2	2	1	2	2	2	2	2	2	3	3	2	3	2	2	2	2	2	1	2	2	2	2	2	2	3	2	3	3	2	3	3	3	1	3	3	2
45	1	3	3	4	3	3	2	2	1	2	2	2	1	1	1	2	3	3	1	2	1	1	3	2	2	2	3	1	2	1	3	2	2	1	1	1	2	3	2	2	2	1	1	2	2	2	3	3	1
36	2	1	1	2	1	2	1	1	1	1	2	2	1	1	1	1	1	1	1	1	1	1	2	1	2	2	2	1	2	1	1	2	2	1	1	1	1	2	2	1	2	1	1	1	1	3	2	1	1
36	2	2	1	1	1	1	1	1	1	1	1	1	1	1	1	1	1	1	1	1	1	1	2	1	1	2	2	1	1	1	1	1	2	1	1	1	1	1	1	1	1	1	1	1	1	3	4	2	1
57	2	1	1	2	1	1	1	1	1	1	2	2	1	1	1	1	2	1	1	3	1	1	1	1	2	1	1	1	1	1	1	1	2	1	1	1	1	3	1	1	3	1	1	1	1	1	1	1	1
25	1	1	1	1	1	1	1	1	1	1	2	1	1	1	1	1	1	1	2	2	1	1	1	1	1	1	1	1	1	1	1	2	1	1	1	1	1	4	1	1	2	1	1	1	1	1	2	1	2
43	2	3	1	1	1	1	1	1	1	1	2	1	1	1	1	2	1	1	1	2	1	2	3	1	1	1	1	1	1	1	1	2	1	1	1	1	2	1	1	1	2	1	2	1	1	2	3	1	1
73	2	1	1	1	1	1	1	1	1	1	2	2	1	1	1	1	1	1	1	2	1	1	1	1	1	1	1	1	1	1	1	2	2	1	1	1	1	1	1	1	2	1	1	2	2	2	1	4	1
69	1	1	1	1	1	1	1	1	1	1	1	1	1	1	1	1	1	1	1	1	1	1	1	1	1	1	1	1	1	1	1	1	1	1	1	1	1	1	1	1	1	1	1	1	1	1	1	1	1
39	2	3	3	2	1	1	1	1	1	1	3	3	2	1	1	1	4	1	1	2	2	1	1	1	2	1	1	1	1	2	1	2	2	2	1	1	2	4	2	1	2	2	1	2	2	1	2	2	2
52	2	1	3	3	2	1	2	2	1	3	3	3	1	2	1	1	2	2	1	3	1	1	1	3	3	2,2	1	2	2	1	3	3	3	1	2	1	1	2	2	1	3	1	1	2	1	2	4	1	2
68	1	3	1	2	1	1	1	2	2	2	2	1	1	2	1	1	2	1	1	2	1	1	3	1	2	1	1	1	2	2	2	2	1	1	2	1	1	2	1	1	2	1	1	2	2	3	2	4	1
50	1	3	1	1	1	1	1	1	1	1	2	2	1	1	1	1	2	1	1	2	1	1	3	1	1	1	1	1	1	1	1	2	2	1	1	1	1	2	1	1	2	1	1	2	2	1	2	2	1
26	1	1	2	1	1	1	1	1	1	1	3	1	1	1	4	1	2	1	1	2	2	1	2	2	1	1	1	1	1	1	1	2	1	1	1	3	1	2	2	2	2	2	2	1	1	1	2	1	1
23	2	1	3	1	1	1	1	1	1	1	1	1	3	1	1	1	1	1	1	2	1	1	1	1	1	1	1	1	1	1	1	2	1	3	1	1	1	2	2	1	2	1	1	1	1	1	2	1	1
70	2	1	1	1	1	1	1	1	1	1	1	1	1	1	1	1	1	1	1	1	1	1	1	2	2	1	1	1	2	2	1	2	2	1	1	2	2	2	1	1	2	1	1	1	3	1	1	1	2
78	2	3	1	2	1	1	1	1	1	1	2	2	1	1	1	1	2	1	1	3	1	1	3	1	2	1	1	1	1	1	1	2	2	1	1	1	1	2	1	1	3	1	1	2	1	1	2	1	1
65	2	2	2	2	2	3	1	2	2	2	3	3	1	2	2	1	3	2	2	3	2	1	2	2	2	2	2	1	2	2	2	2	3	1	2	2	1	3	2	2	3	2	1	3	4	2	2	4	2
68	2	3	4	2	1	1	1	3	1	4	4	3	3	4	4	3	3	2	2	3	3	3	3	4	2	1	1	1	3	1	4	4	3	3	4	4	3	3	2	2	3	3	3	1	1	1	1	3	3
20	2	4	4	4	3	3	3	4	2	2	4	1	2	2	2	2	3	4	3	4	3	2	4	4	4	3	4	3	4	3	2	4	2	2	3	3	2,6	3	4	4	4	4	2	4	3	4	4	4	3
53	2	1	2	1	2	1	1	2	1	2	2	2	1	2	1	1	1	1	1	2	1	1	1	2	1	2	1	1	2	1	2	2	2	1	2	1	1	1	1	1	2	1	1	1	2	1	2	1	1
34	2	1	2	2	2	2	1	2	1	1	2	3	1	1	1	1	2	2	1	2	1	1	1	2	2	2	2	1	2	1	1	2	3	1	1	1	1	2	2	1	2	1	1	3	3	2	2	2	1
37	2	1	1	1	1	1	1	1	1	1	1	1	1	1	1	1	1	1	1	1	1	1	1	1	1	1	1	2	1	1	1	1	1	1	1	1	1	1	1	1	1	1	1	1	2	1	1	2	1
53	2	3	1	4	2	1	3	2	2	3	3	1	1	2	1	1	4	3	3	1	1	1	4	3	3	4	3	2	2	2	3	3	3	2	2	2	2	3	3	2	2	1	2	1	2	2	2	1	1
52	2	3	2	2	1	1	1	1	1	1	1	1	2	1	1	1	1	1	2	2	2	2	3	1	2	1	1	1	1	1	1	1	1	3	1	1	1	3	1	3	2	1	1	2	2	2	2	2	1,4
59	1	2	2	2	1	1	1	2	1	1	1	1	3	1	1	1	3	1	3	2	1	1	3	2	3	1	1	1	2	1	1	1	1	3	1	1	3	3	1	3	3	1	1	2	2	2	2	2	1,8
57	2	3	2	2	2	2	2	2	2	2	2	2	2	2	2	2	2	2,4	3	3	3	2	2	2	2	2	2	2	2	2	2	2	2	2	2	2	2	2	2	3	2	3	2	3	3	2	2	2	2
59	1	2	2	2	2	2	2	4	2	2	2	2	2	2	2	2	2	2	3	2	3	3	3	4	2	2	2	2	4	2	2	2	2	2	2	2	2	2	2	3	2	3	3	3	3	2	2	3	2
30	1	1	1	1	2	1	1	2	1	2	2	1	1	2	1	1	2	2	1	2	2	1	1	1	1	2	1	1	1	1	2	2	1	1	2	1	1	2	1	1	1	2	1	1	1	1	2	1	1
32	2	3	3	2	1	1	1	1	1	1	2	1	1	1	1	1	2	1	1	1	1	1	3	3	2	1	1	1	1	1	1	2	1	1	1	1	1	2	1	1	1	1	1	3	1	2	4	1	1
30	1	1	1	1	1	1	1	1	1	1	1	1	1	1	1	1	1	1	1	1	1	1	1	1	1	1	1	1	1	1	1	1	1	1	1	1	1	1	1	1	1	1	1	1	4	1	1	4	1
46	1	2	2	3	1	2	1	1	1	2	3	1	2	2	2	1	1	2	1	2	3	1	2	1	2	2	1,6	1	2	2	2	1	1	1	1	2	2	2	3	2	2	2	2	1	1	1	4	1	3
31	2	2	2	2	1	1	1	1	1	1	1	1	1	1	1	1	1	1	1	1	1	1	1	1	1	1	1	1	1	1	1	1	1	1	1	1	1	2	1	1	1	1	1	3	3	1	4	2	1
19	2	2	2	2	2	1	1	1	1	1	3	1	1	1	1	2	2	1	2	2	1	1	2	2	2	3	1	1	2	1	1	2	1	2	1	1	2	2	1	1	2	1	1	2	2	2	2	1	1
19	2	1	1	2	3	3	1	1	1	3	4	2	1	2	1	1	2	2	1	2	1	1	1	2	2	3	3	1	1	2	2	4	2	2	2	2	2	2	3	2	3	2	1	3	3	1	3	2	1
53	2	1	1	1	1	1	1	1	1	2	2	3	1	2	1	1	2	1	1	2	1	1	2	2	2	2	1	1	2	1	2	2	3	2	2	1	1	2	2	1	2	2	1	1	1	1	2	1	1
44	2	3	2	1	1	2	1	1	1	1	2	2	1	1	1	1	2	2	1	2	1	1	2	1	2	2	2	2	2	1	1	2	2	2	1	1	1	1	1	1	2	1	1	2	2	1	4	3,8	1,8
51	2	2	2	2	1	1	1	2	1	1	1	2	2	1	1	1	2	1	2	1	1	1	2	2	2	1	1	1	2	1	1	1	2	2	1	1	1	2	1	2	1	1	1	3	3	2	2	2	2
46	2	2,8	2	2	1	2,2	1	1	1	2	2	2	2	1	1	1	1	1	1	1	1	1	3	3	2	1	2	1	2	1	2	2	2	2	2	1	1	2	2	1	3	1	1	2	2	1	1	2	1
50	1	1	1	1	1	1	1	1	1	1	2	2	2	2	1	1	1	1	1	1	1	1	2	2	2	1	1	1	1	1	1	2	2	1	1	1	1	1	1	2	1	1	1	1	1	1	1	1	1
46	2	2	2	1	1	1	1	1	1	1	2	1	2	1	1	1	2	2	1	2	1	1	2	2	3	1	2	2	2	2	1	2	1	1	1	1	1	2	2	2	2	1	1	4	1,4	1,8	2	3	2,2
49	2	1	1	1	1	1	1	1	1	1	1	1	1	1	1	1	1	1	1	1	1	1	1	1	1	1	1	1	1	1	1	1	1	1	1	1	1	1	1	1	1	1	1	2	2	1	1	1	1
41	2	3	3	2	1	1	1	1	1	1	2	2	1	1	1	1	2	1	1	1	1	1	1	1	2	1	1	1	1	1	1	2	2	1	1	1	1	1	1	1	1	1	1	2	2	1	2	3	1
25	2	3	3	2	1	2	1	1	1	1	2	2	2	1	1	1	1	2	1	2	1	1	3	2	2	1	2	1	1	1	1	1	2	2	1	1	1	1	2	1	2	1	1	2	1	1	2	1	1
73	1	1	1	1	1	1	1	1	1	1	1	2	1	1	1	1	2	1	1	2	1	1	1	1	1	1	1	1	1	1	1	1	2	1	1	1	1	2	1	1	2	1	1	1	1	1	1	1	1
67	2	1	1	1	1	1	1	1	2	1	2	2	1	1	1	1	1	2	1	1	1	1	1	1	1	1	1	1	1	2	1	2	2	1	1	1	1	1	2	1	1	1	1	1	1	1	2	1	1
74	1	1	1	1	1	1	1	1	1	1	1	1	1	1	1	2	3	1	1	1	1	1	1	1	1	1	1	1	1	1	1	1	1	1	1	1	2	3	1	1	1	1	1	1	1	1	2	1	1
67	1	1	1	1	1	2	1	1	1	1	2	1	1	1	1	1	4	1	1	3	1	1	1	1	1	1	2	1	1	1	1	2	1	1	1	1	1	4	1	1	3	1	1	2	3	1	1	3	1
58	2	3	1	1	1	2	1	2	1	1	2	1	1	1	1	1	3	2	1	2	1	1	2	2	2	1	2	1	2	1	1	2	2	1	1	1	1	2,6	2	1	2	1	1	2	2	2	2	2	1
29	2	1	1	1	1	2	1	1	1	1	1	2	1	1	1	1	3	2	1	2	1	1	2	3	2	1	2	1	2	1	1	2	2	1	1	2	1	3	2	3	2	1	1	1	1	1	2	1	1
68	2	1	2	1	1	1	1	1	1	1	2	2	1	1	1	1	2	2	3	2	1	1	1	2	1	1	1	1	1	1	1	1	2	1	1	1	1	3	2	3	2	1	1	2	3	1	2	1	1
73	2	3	4	2	1	1	3	4	3	1	1	3	1	1	1	1	1	1	1	1	1	1	3	4	2	1	1	3	4	3	1	1	3	1	1	1	1	1	1	1	1	1	1	1	1	1	3	1	1
65	2	3	2	2	3	2	1	2	2	1	3	2	2	1	3	1	2	2	3	3	1	1	3	2	2	3	2	1	2	2	1	3	2	2	1	3	1	2	2	3	3	1	1	2	3	2	3	1	2
71	1	3	2	2	1	2	1	2	2	1	1	2	2	1	2	1	2	1	3	2	1	1	3	2	2	1	2	1	2	2	1	1	2	2	1	2	1	2	1	3	2	1	1	3	2	2	2	1	2
54	2	1	1	1	1	1	1	1	1	1	1	1	1	1	1	1	1	1	1	1	1	1	1	1	1	1	1	1	1	1	1	1	1	1	1	1	1	1	1	1	1	1	1	1	1	1	1	1	1
30	1	3	1	1	1	3	1	1	1	1	3	2	2	1	1	1	3	1	1	1	3	1	2	1	1	1	2	1	1	1	1	2	2	1	1	1	1	2	2	1	1	2	1	2	2	2	2	1	1
25	2	3	1	2	1	2	1	1	1	1	3	4	3	2	1	2	3	3	1	2	2	1	2	1	2	3	3	1	2	1	1	3	4	3	2	2	2	3	3	1	3	2	1	3	1	1	2	1	1
32	2	3	3	1	1	1	1	2	2	1	1	2	1	1	2	2	4	3	2	1	1	1	2	3	1	1	1	1	2	2	2	2	2	1	1	2	2	4	2	2	2	1	1	2	2	2	2	2	1
51	2	3	1	1	1	1	1	1	1	1	1	2	1	1	1	1	1	1	1	1	1	1	2	2	1	1	1	1	1	1	1	1	2	1	1	1	1	1	1	1	1	1	1	2	2	1	2	2	1
52	1	3	2	1	1	1	1	3	1	3	1	1	1	1	3	1	3	1	3	1	1	1	3	2	1	1	1	1	3	1	3	1	1	1	1	3	1	3	1	3	1	1	1	2	2	3	2	2	1
41	2	1	2	1	1	1	1	1	1	1	1	1	1	1	1	1	1	1	1	1	1	1	1	2	1	1	1	1	1	1	1	1	1	1	1	1	1	2	1	1	1	1	1	1	1	1	2	1	1
66	2	3	2	1	1	1	2	2	4	1	4	1	1	1	1	4	4	2	2	1	2	1	1	1,8	1	3	1	2	3	4	1	4	1,6	1	1	3	1	1	2	2	2	2	1
59	2	1	2	1	1	1	2	2	1	1	2	1	1	3	1	2	4	1	1	4	1	1	3	3	2	2	2	2	2	1	1	4	3	1	2	1,6	2,4	4	2	1	3	1	1	2	2	2	2	2	1
50	1	2	1	2	1	1	1	1	1	2	2	1	2	1	1	1	2	1	1	1	1	1	2	1	1	1	1	1	1	1	2	1	1	2	1	1	1	1	1	1	1	1	1	1	1	1	2	1	1
46	2	2	2	1	1	1	1	1	1	1	1	1	1	1	1	1	1	1	1	1	1	1	2	2	1	1	1	1	1	1	1	1	1	1	1	1	1	1	1	1	1	1	1	3	3	2	2	2	1
45	1	1	1	1,8	1	1	1	1,4	1	1	2	1	1	1	1	1	2	1	1	1	1	1	1	2	2	1	1	1	2	1	1	2	1	1	1	1	1	1	1	1	1	2	1	2	2	1	2	1	1
59	1	1	1	1	1	1	1	1	1	1	1	1	1	1	1	1	1	1	1	1	1	1	1	1	1	1	1	1	1	1	1	1	1	1	1	1	1	1	1	1	1	1	1	2	2	1	2	1	1
51	2	3	2	1	1	1	1	2	1	1	1	2	1	1	1	1	2	2	3	2	1	1	2	3	2	2	2	1	3	2	2	4	4	3	2	1	2	4	3	3	4	1	3	1	2	2	4	3	3
69	2	2	1	2	2	1	1	1	1	1	1	3	1	1	1	1	1	1	1	1	1	1	1	1	2	2	1	1	1	1	1	1	3	1	1	1	1	1	1	1	1	1	1	3	3	1	3	2	1
24	1	1	1	1	1	1	1	1	1	1	2	1	1	1	1	1	1	1	1	1	1	1	1	1	1	1	1	1	1	1	1	2	1	1	1	1	1	1	1	1	1	1	1	1	1	1	1	1	1
60	2	2	2	3	2	1	2	3	2	1	2	2	1	1	2	1	1	2	2	2	1	1	2	2	3	2	1	1,8	2,4	2	1	2	2	1	1	2	1	1	2	2	2	1	1	3	2	2	3	4	1
34	2	1	1	1	1	1	1	1	1	1	2	1	1	1	1	1	1	1	1	1	1	1	1	1	1	1	1	1	1	1	1	2	1	1	1	1	1	1	1	1	1	1	1	1	1	1	2	1	1
36	1	1	1	1	2	1	1	1	1	1	2	1	1	1	1	1	2	1	1	1	1	1	2	1	2	3	1	1	1	1	1	2	1	1	1	1	1	2	1	1	1	1	1	2	2	1	2	1	1
63	1	2	2	3	1	1	2	3	1	1	1	2	1	1	2	1	1	2	1	2	1	3	2	2	3	1	1	2	3	1	1	1	2	1	1	2	1	1	2	1	2	1	3	3	3	2	3	4	2
70	2	2	1	3	1	1	1	1	1	1	2	2	1	1	1	3	3	4	1	3	1	1	2	1	2	1	1	2	1	1	1	2	2	1	1	1	2	3	4	1	3	1	1
27	2	3	3	2	1	1	1	1	1	1	2	1	1	1	1	3	2	2	1	1	1	1	3	3	2	1	1	1	1	1	1	2	1	2	1	1	3	2	1	2	2	2	2	2	2	2	2	2	1
28	2	3	1	1	1	1	1	1	1	1	1	1	1	1	1	1	2	1	1	1	1	1	2	1	1	1	1	1	1	1	1	1	1	1	1	1	1	2	1	1	1	1	1	1	1	1,6	1	1	1
29	1	2	1	1	1	1	2	1	1	1	2	2	2	1	1	1	2	1	1	1	1	2	2	2	1	1	1	1	1	1	1	1	1	2	1	1	1	1	1	1	1	1	2	4	4	1	4	1	1
27	2	2	3	3	3	2	1	1	1	4	1	1	3	2,4	1	1	2	3	3	2	3	1	2	3	4	3	3	1	1	1	3	4	1	1	3	1	1	3	3	3	4	3	1	2	2	2	4	4	3
24	2	1	1	1	2	3	1	1	1	2	4	2	1	1	1	1	3	1	2	1	1	1	3	2	1	1	1	1	1	1	2	1	1	2	2	1	1	2	1	1	1	1	1	1	1	1	1	1	1
64	2	1	1	1	3	2	2	2	1	1	1	2	1	1	1	1	4	2	3	2	1	1	2	1	1	1	2	2	1	1	1	1	2	1	1	1	1	4	1	1	1	1	1	1	1	4	2	2	1
33	2	3	3	4	3	2	1	2	1	3	4	4	1	2	1	1	3	3	3	4	3	1	3	3	4	4	3	1	2	2	3	4	4	1	3	1	1	4	4	3	4	2	1	2	4	3	4	4	4
25	2	3	1	2	1	1	1	1	1	2	1	2	1	1	1	1	1	1	1	1	2	1	2	1	1	1	1	1	1	1	3	1	1	1	2	1	1	1	1	2	1	3	1	2	1	1	3	1	1
24	2	1	1	1	1	2	1	1	1	2	2	3	2	1	1	1	2	3	1	2	1	1	1	3	2	2	3	1	1	1	2	4	3	1	2	1	1	3	4	2	3	1	1	1	1	1	2	1	1
32	2	3	2	1	1	1	1	1	1	1	1	1	1	1	1	1	4	1	1	1	1	1	1	1	1	1	1	1	1	1	1	1	1	1	1	1	1	1	1	1	1	1	1	1	1	1	2	1	1
69	1	1	1	1	1	1	1	2	1	1	3	1	1	1	1	1	2	1	1	2	1	1	1	1	1	1	1	1	2	1	1	3	1	1	1	1	1	2	1	1	2	1	1	1	1	1	1	1	1
30	2	1	1	2	1	1	1	1	1	1	2	1	1	1	1	1	2	1	1	2	1	1	1	1	2	1	1	1	1	1	1	2	1	1	1	1	1	2	2	1	2	1	1	1	1	1	3	1	1
63	2	1	2	2	1	1	1	2	2	1	2	1	1	1	1	1	3	1	1	3	1	1	3	2	2	1	1	2	1	2	1	2	1	1	1	1	1	2	1	2	3	1	1	2	2	2	2	2	2
39	2	3	2	2	1	2	1	3	2	2	2	1	1	1	1	1	1	1	1	2	1	1	2	2	2	1	2	1	2	2	2	2	1	1	1	1	1	1	1	1	1	1	1	2	2	1	4	1	1
43	2	3	2,8	2	1	1	3	3	2	1	2	1	2	1	1,2	2	1	1	3	1	1	1	3	4	2	1	1	1	1	1	1	2	1	1	1	1	2	1	1	3	1	1	1	2	2	2	4	2	2
39	2	3	2	3	2	1	3	3	3	1	2	1	3	1	2	2	2	2	2	2	2	1	3	3	2	2	1	3	3	3	1	3	1	4	3	2	2	3	2	2	3	2	1	2	2	3	4	2	2
47	1	3	2	2	1	2	1	1	1	1	1	2	2	1	1	1	1	1	3	1	1	3	3	2	2	1	2	1	1	1	1	1	2	2	1	1	1	1	1	3	1	1	2	2	2	2	3	2	3
19	1	1	1	1	1	2	1	1	1	1	3	2	1	1	1	1	2	2	2	1	2	1	2	1	2	1	2	1	1	1	2	3	2	1	2	1	1	1	4	2	1	2	1	1	2	2	2	2	3
54	2	1	2	1	1	2	1	1	1	1,6	2	2	1	2	2	1	2	2	2	2	2	1	2	2	3	1	2	2	2	1	2	2	2	1	2	1	1	2	2	1	2	2	1	1	1	3	1	2	1
55	2	3	2	2	1	1	1	1	1	1	2	1	1	1	1	1	1	1	1	1	1	1	3	1	2	1	1	3	3	1	2	2	2	1	1	1	2	2	2	1	2	2	1	3	4	2	2	3	1
50	2	3	2	2	1	1	1	2	1	1	2	1	1	1	2	1	1	1	1	3	1	2	1	2	2	1	1	3	2	1	1	1	2	1	1	1	2	2	2	2	2	1	2	3	2	1	2	1	2
60	1	1	1	1	1	1	1	1	1	1	1	1	1	1	1	1	3	1	1	1	1	1	1	1	1	1	1	1	1	1	1	1	1	1	1	1	1	3	1	1	1	1	1	1	1	1	2	2	1
32	2	1	1	1	1	1	1	1	1	1	2	1	1	1	1	1	4	1	1	1	1	1	2	2	2	1	1	1	1	1	1	2	1	1	1	1	1	4	1	1	1	1	1	1	1	1	3	2	1
38	1	1	2	1	1	1	2	3	2	1	1	1	2	1	1	1	1	1	1	1	1	1	1	2	1	1	1	2	3	2	1	1	1	2	1	1	1	1	1	1	1	1	1	1	1	3	4	1	1
55	2	3	1	1	1	2	1	1	1	1	2	3	1	1	1	1	2	2	1	1	1	1	2	2	1	1	2	1	2	1	2	2	3	2	2	1	1	3	3	1	4	1	1	1	2	1	3	4	1
57	2	3	2	1	1	1	1	1	1	1	1	1	1	1	1	1	1	1	1	1	1	1	2	1	2	1	1	1	1	1	1	2	1	2	1	1	1	2	1	1	2	1	2	3	1	2	4	1	2
66	2	1	1	1	1	1	1	1	1	1	1	1	1	1	1	1	1	1	1	1	1	1	1	1	1	1	1	1	1	1	1	1	1	1	1	1	1	1	1	1	1	1	1	1	1	1	1	1	1
63	2	1	2	2	1	1	1	1	1	2	2	1	1	2	1	1	2	1	1	1	1	1	2	2	2	1	2	2	1	1	2	2	1	1	2	1	2	2	2	2	2	1	1	1	2	1	2	2	1
20	2	1	1	2	1	1	2	1	1	1	2	1	2	1	1	1	1	2	1	2	2	1	1	1	1	1	1	1	1	1	1	1	1	2	1	1	1	1	2	1	2	1	1	3	1	2	4	1	1
21	1	1	2	3	1,2	2	1	1	1	1	2	2	1	1	1	1	2	1	1	1	1	1	1	2	2	1	1	1	1	1	2	2	1	1	2	1	1	2	2	1	2	1	1	1	2	3	3	2	3
20	1	1	1	2	1	1	1	1	2	2	1	1	1	1	1	1	1	1	1	1	2	2	1	2	2	2	1	1	2	1	2	1	1	1	1	1	1	1	1	1	1	1	1	2	2	2	3	2	3
20	1	1	2	1	1	1	1	1	1	1	2	2	1	2	1	1	2	1	1	2	1	1	1	1	2	1	2	1	1	1	1	2	2	1	1	1	2	2	1	1	2	1	1	1	1	1	3	2	1
22	1	1	1	1	1	1	1	1	1	1	3	1	2	1	1	1	2	1	1	2	2	1	1	1	1	1	1	1	1	1	1	3	1	2	1	1	1	2	1	1	2	2	1	1	2	1	2	2	1
20	1	1	1	1	1	1	1	1	1	1	1	1	1	1	1	1	1	1	1	1	1	2	1	1	1	1	1	1	1	1	1	1	1	1	1	1	1	1	1	1	1	1	1	4	4	1	1	4	1
20	1	1	1	1	1	2	1	1	1	2	3	1	1	1	1	1	1	2	1	2	1	1	1	1	1	1	2	1	1	1	2	2	1	1	2	1	1	1	2	1	1	1	1	1	1	1	2	2	1
23	1	2	2	1	2	1	1	1	1	2	2	4	4	2	1	1	3	3	1	2	1	1	1	1	1	3	1	1	1	1	3	2	4	1	2	1	1	4	2	1	2	1	1	4	1	4	4	1	1
20	1	3	2	3	3	3	1	1	1	1	2	3	3	3	1	1	3	2	1	2	1	1	3	1	3	2	3	1	1	1	1	3	4	1	2	1	1	3	2	1	2	1	1	2	2	2	3	1	1
22	1	1	1	1	1	1	1	1	1	1	2	4	1	1	1	1	3	2	1	1	1	1	1	1	1	1	1	1	1	1	1	2	4	1	1	1	1	3	2	1	1	1	1	1	1	1	1	1	1
20	1	3	3	2	2	1	1	1	1	2	3	4	2	1	1	1	2	2	2	2	2	2	2	2	2	2	1	1	1	1	2	2	4	2	2	1	2	2	2	1	2	2	2	2	1	2	2	2	1
21	1	1	1	1	1	1	1	1	1	1	2	2	2	2	1	1	2	4	1	2	1	1	2	2	2	1	1	1	1	1	2	2	2	1	2	1	1	2	4	2	2	2	1	1	2	1	2	1	1
21	1	1	1	1	1	1	1	1	1	1	2	3	1	1	1	2	4	2	2	2	1	2	1	1	1	1	1	1	1	1	1	2	2	1	1	1	2	3	2	1	2	1	2	1	2	1	2	2	1
21	1	1	1	1	1	1	1	1	1	1	2	1	1	1	1	1	1	1	1	1	1	1	1	1	1	1	1	1	1	1	1	2	2	1	1	1	1	2	1	1	2	1	1	3	2	1	2	2	1
20	1	1	1	2	1	1	1	1	1	1	1	1	1	1	1	1	2	1	1	1	1	1	1	1	2	1	2	1	1	1	1	2	1	1	1	1	1	2	1	1	1	1	1	1	1	1	3	1	1
20	2	2	1	1	1	1	1	1	2	1	2	2	1	1	1	1	1	3	1	2	1	2	1	1	1	1	1	1	2	2	1	2	2	1	1	1	1	2	3	1	2	1	1	3	2	1	3	3	1
20	1	2	1	3	1	2	2	1	2	2	3	2	1	3	1	1	3	3	1	3	1	2	1	1	3	1	2	2	1	2	3	3	2	1	3	1	1	3	3	1	3	2	2	3	1	2	3	1	3
20	1	2	1	2	1	1	1	1	1	1	2	2	1	2	1	2	3	1	1	1	1	2	2	1	1	1	1	1	1	1	1	1	2	1	2	1	1	2	1	1	1	1	2	1	1	1,2	3	1	1
49	2	3	3	4	3	2	1	2	2	2	2	2	2	2	2	2	2	2	3	2	2	3	3	2	2	2	2	2	2	2	2	2	3	2	2	2	2	2	2	2	2	2	2	3	2	3	3	2	3
47	2	2	1	2	1	1	1	1	1	1	1	1	1	1	1	1	2	1	1	1	1	1	2	1	2	1	1	1	1	1	1	1	1	1	1	1	1	1	1	1	1	1	1	1	1	1	2	1	1
44	1	1	3	1	1	1	1	1	1	1	1	3	1	1	1	1	1	2	1	1	1	1	1	2	1	1	1	2	1	1	1	1	3	1	1	1	1	1	2	1	1	1	1	2	2	2	2	1	1
32	2	3	1	1	1	2	1	1	1	1	1	2	1	1	1	1	1	1	1	2	1	1	3	1	1	1	2	1	1	1	1	1	2	1	1	1	1	1	1	1	2	1	1
[truncated: 70 more columns]
