# Supplementary material for: Multidimensional assessment of anxiety through the State-Trait Inventory for Cognitive and Somatic Anxiety (STICSA): From dimensionality to response prediction across emotional contexts
Source: PLoS One. 2022 Jan 25;17(1):e0262960. doi: 10.1371/journal.pone.0262960 (PMC8789173; doi:10.1371/journal.pone.0262960)
Supplement: S2 Database — (CSV) [file pone.0262960.s011.csv]

STICSA_T_Total	STICSA_T_Cognitive	STICSA_T_Somatic	Groups_Cognitive_Anxiety	Groups_Somatic_Anxiety	F_Baseline_lf	F_Baseline_hf	F_Baseline_lf_hf_ratio	F_Emotion_lf	F_Emotion_hf	F_Emotion_lf_hf_ratio	N_Baseline_lf	N_Baseline_hf	N_Baseline_lf_hf_ratio	N_Emotion_lf	N_Emotion_hf	N_Emotion_lf_hf_ratio	H_Baseline_lf	H_Baseline_hf	H_Baseline_lf_hf_ratio	H_Emotion_lf	H_Emotion_hf	H_Emotion_lf_hf_ratio	Log_F_Baseline_lf	Log_F_Baseline_hf	Log_F_Baseline_lf_hf_ratio	Log_F_Emotion_lf	Log_F_Emotion_hf	Log_F_Emotion_lf_hf_ratio	Log_N_Baseline_lf	Log_N_Baseline_hf	Log_N_Baseline_lf_hf_ratio	Log_N_Emotion_lf	Log_N_Emotion_hf	Log_N_Emotion_lf_hf_ratio	Log_H_Baseline_lf	Log_H_Baseline_hf	Log_H_Baseline_lf_hf_ratio	Log_H_Emotion_lf	Log_H_Emotion_hf	Log_H_Emotion_lf_hf_ratio	F_HAPPINESS_PRE	F_HAPPINESS_POST	F_FEAR_PRE	F_FEAR_POST	F_AROUSAL_PRE	F_AROUSAL_POST	N_HAPPINESS_PRE	N_HAPPINESS_POST	N_FEAR_PRE
32	15	17	1	2	1308,183916	557,2841319	2,347427177	1930,640617	759,5729279	2,541744902	651,9824006	176,2860554	3,698434338	971,1658669	305,9458024	3,174306885	715,9197993	400,5649491	1,787275199	2076,918573	940,1266682	2,209190147	3,116668805	2,746076677	,370592128	3,285701439	2,880569478	,405131961	2,814235873	2,24621796	,568017913	2,98729341	2,485644499	,501648911	2,854864373	2,602672944	,252191429	3,31741947	2,973186372	,344233098	90,2	0	0	21,6	89,8	88,8	71,4	84	0
38	23	15	2	1	721,9662853	468,9699218	1,539472473	873,0394899	447,8826798	1,949259325	374,6283348	610,9599927	,613179814	564,539265	386,0698426	1,462272373	313,015292	285,5733753	1,096094101	644,0640382	250,5824079	2,570268375	2,858516917	2,671144989	,187371928	2,941033888	2,651164268	,289869621	2,573600622	2,786012772	-,212412151	2,751694153	2,586665879	,165028275	2,495565555	2,455717715	,03984784	2,808929051	2,398950578	,409978473	86,4	100	0	17,4	0	100	90,6	46,8	0
28	17	11	1	1	206,4008922	135,0597326	1,528219316	562,0213985	278,4546804	2,018358598	356,5577388	330,5320367	1,078738819	625,2765617	378,9022391	1,650231899	601,4303829	176,0915116	3,415442218	1185,862157	328,0750586	3,614606248	2,31471157	2,130525886	,184185685	2,749752851	2,444754522	,304998329	2,552129867	2,51921356	,032916307	2,79607215	2,578527172	,217544978	2,779185364	2,245738422	,533446942	3,07403421	2,515973215	,558060995	0	0	0	97,8	18,4	98,2	10	0	0
29	15	14	1	1	1050,495273	423,7075685	2,479293152	741,4403555	338,4067764	2,190973725	803,9688855	416,8061731	1,928879507	1053,63465	404,3830672	2,605536027	894,2551908	1000,125521	,894142957	1360,285126	886,1966213	1,534969885	3,021394103	2,627066222	,394327881	2,87007622	2,529439051	,340637169	2,905239241	2,619934142	,285305099	3,022690044	2,606792962	,415897083	2,95146147	3,00005451	-,04859304	3,133629949	2,94753009	,186099859	60,8	0	0	62,2	82,8	86,8	81,4	49	0
35	18	17	1	2	697,2801589	1373,244605	,507761077	859,3527564	1564,072978	,549432647	1010,873324	1424,092409	,709836888	1774,963152	1188,642011	1,493269744	892,0220668	1053,380651	,846818352	1260,091977	1022,331612	1,232566774	2,843407308	3,137747902	-,294340594	2,934171474	3,194257013	-,260085539	3,004696736	3,153538171	-,148841435	3,249189342	3,075051076	,174138266	2,950375598	3,022585337	-,072209739	3,100402246	3,00959179	,090810456	56,2	61,6	10,4	49,8	58,4	70,2	56	60,6	0
41	20	21	2	2	1649,338129	1073,029014	1,537086236	1760,3832	677,9582553	2,596595272	1490,232993	1011,781912	1,472879654	1567,915794	866,7955749	1,808864558	1695,136112	502,5161776	3,373296597	1971,746678	541,9491631	3,63825025	3,217309699	3,030611465	,186698234	3,245607215	2,831202953	,414404262	3,173254174	3,005086911	,168167263	3,195322735	2,937916686	,257406049	3,229204576	2,701150048	,528054528	3,294851118	2,73395855	,560892568	25,8	27,6	10,6	36,2	26	50	16,2	50,2	9,2
36	16	20	1	2	418,7231718	257,3701658	1,62692972	809,0727372	325,5103153	2,485551761	497,2774219	110,3322097	4,507092019	439,1869359	99,94693473	4,394201154	601,8066043	315,5883668	1,906935323	873,9596298	301,8130813	2,895698311	2,621926995	2,410558202	,211368793	2,907987567	2,512564756	,395422812	2,696598741	2,042702316	,653896425	2,642649413	1,999769479	,642879934	2,779456949	2,499120986	,280335963	2,941491372	2,479738059	,461753313	52,4	31,2	8	72	7	89,4	63,8	55	,4
33	18	15	1	1	234,591993	244,3877352	,95991721	405,4456427	311,5798698	1,301257501	176,3802186	320,2010667	,550842071	324,8464247	269,1459915	1,20695249	250,7756635	261,1737153	,96018722	590,1698859	373,0625348	1,581959674	2,370313185	2,388079407	-,017766222	2,607932637	2,493569391	,114363246	2,246449877	2,505422774	-,258972898	2,511678091	2,429987916	,081690175	2,399285388	2,416929467	-,017644079	2,770977045	2,571781637	,199195409	70,4	31	13,8	54,8	3,4	81	84,6	51,6	1,4
24	13	11	1	1	2670,081107	3318,544043	,804594145	1747,248842	2798,375764	,624379636	720,5719592	503,891109	1,430015228	1297,486506	350,473802	3,702092705	1214,047818	2455,84472	,494350399	3074,092885	1942,232373	1,582762664	3,426524454	3,520947586	-,094423132	3,242354761	3,446906031	-,20455127	2,857677358	2,702336695	,155340662	3,11310285	2,54465556	,56844729	3,084235793	3,390200903	-,305965111	3,487716986	3,288301189	,199415797	52,4	2,4	0	47,2	0	100	50,4	0	0
36	16	20	1	2	417,221289	57,09192975	7,30788556	622,3969599	89,00137735	6,993116044	445,716806	236,9038666	1,881424784	413,5790901	127,7436724	3,237570067	474,7351467	80,13147706	5,924452713	1043,379783	155,5157246	6,709159385	2,62036646	1,756574723	,863791738	2,794067463	1,949396728	,844670735	2,64905901	2,374572149	,274486861	2,616558573	2,106339397	,510219176	2,676451386	1,903803148	,772648237	3,018442417	2,191774308	,826668109	65,8	63,6	1,6	,8	9,2	83,4	84,4	80	1
37	19	18	1	2	509,6016161	493,8803247	1,031832188	919,1225912	854,5319251	1,075586019	966,9951922	600,3963186	1,610594806	1009,098925	461,6562331	2,185823244	896,3170605	374,5441839	2,393087649	1655,879016	665,3219652	2,488838641	2,707230797	2,693621725	,013609072	2,963373441	2,931728292	,031645148	2,985424315	2,778438021	,206986294	3,003933744	2,664318704	,33961504	2,952461663	2,573503058	,378958605	3,219028603	2,823031862	,395996741	1,6	3,6	,8	6,2	5,4	55,4	4	2,6	1,2
29	12	17	1	2	1129,124657	168,1277202	6,715874431	1140,046097	139,7560796	8,157398951	1119,0737	450,8466521	2,482160386	984,7309408	194,6894061	5,057958522	2032,966139	346,8194529	5,861741958	1713,404996	239,8673353	7,143135993	3,052741891	2,225639324	,827102567	3,056922412	2,145370709	,911551703	3,048858689	2,654028849	,39482984	2,993317584	2,28934232	,703975264	3,308130145	2,540103449	,768026696	3,233860029	2,379971111	,853888918	49,4	0	0	14,4	8,6	96	49,4	25,6	0
38	23	15	2	1	630,5311633	124,9991694	5,044282824	471,6757228	147,6024646	3,195581619	335,253744	84,36350785	3,973918968	722,8669733	123,0669442	5,873770394	1050,923875	148,0262169	7,099579369	1167,796294	174,1415762	6,706016565	2,799706556	2,096907127	,702799429	2,673643524	2,169093609	,504549914	2,525373637	1,926154629	,599219007	2,859058383	2,090141417	,768916966	3,021571258	2,17033864	,851232619	3,067367093	2,240902471	,826464622	69,8	80,6	0	4,2	28,2	100	59	30,2	11,6
38	21	17	2	2	82,29156537	129,1356831	,637248849	139,573847	173,5629588	,804168401	457,2054998	399,8630192	1,143405311	517,9008952	400,561897	1,292935996	195,4102835	164,2184952	1,189940775	340,7991457	179,406504	1,899591921	1,915355324	2,111046264	-,19569094	2,144804049	2,239457045	-,094652996	2,660111446	2,601911241	,058200205	2,714246662	2,602669635	,111577027	2,290947415	2,215422068	,075525346	2,532498497	2,253838183	,278660314	48	14,2	2,2	17,6	54,6	96,8	46,4	79,2	3
36	18	18	1	2	1132,344433	219,4059074	5,160956909	1033,945624	189,9012148	5,444649868	713,0263145	200,5937184	3,554579477	992,9063568	106,5010313	9,3229741	602,3312905	151,0469517	3,987709012	1176,4127	180,8235858	6,505858704	3,053978549	2,341248317	,712730233	3,014497699	2,278527743	,735969957	2,853105558	2,302317329	,550788229	2,996908291	2,027353813	,969554478	2,779835425	2,179111965	,60072346	3,070559704	2,257255077	,813304627	29	45,6	,6	35,2	82	91,4	11,2	51	0
29	14	15	1	1	200,9093976	127,3081563	1,578134532	566,4167931	186,904681	3,030511542	1147,100068	478,6273821	2,396645305	552,477369	234,2427755	2,358567378	617,9290111	303,5303766	2,035806162	1096,530821	478,503604	2,291583202	2,303000251	2,104856229	,198144023	2,753136121	2,271620178	,481515942	3,059601306	2,679997541	,379603765	2,742314493	2,369666205	,372648287	2,790938585	2,482202161	,308736425	3,040020843	2,679885213	,36013563	50,6	50	64	50	21	84,4	49,2	57,2	57
25	12	13	1	1	3303,05173	759,1603137	4,350927822	2185,181194	602,6239299	3,626110888	1640,419273	700,6989974	2,341118339	2734,833143	927,3143817	2,949197378	1691,552333	814,2932277	2,077325802	2812,599373	756,4001155	3,718401564	3,518915375	2,880333497	,638581879	3,339487454	2,780046373	,559441081	3,214954863	2,845531496	,369423367	3,436930834	2,967226995	,469703839	3,228285438	2,910780823	,317504615	3,449107876	2,878751586	,570356289	39,8	0	0	0	18,8	26,6	49,6	62,4	0
33	16	17	1	2	1155,545502	436,4191477	2,647788274	1392,269729	373,432315	3,728305432	886,8464921	457,0625146	1,940317711	1864,445569	458,0219426	4,070646831	881,8968338	219,1861476	4,023506245	1246,124951	360,0609428	3,460872323	3,062787051	2,639903797	,422883255	3,143723381	2,572211897	,571511484	2,947848453	2,659975605	,287872848	3,270549709	2,660886284	,609663425	2,945417783	2,340813104	,60460468	3,095561592	2,556376014	,539185578	68,8	73,6	0	0	45,8	26,8	62,2	49	0
33	17	16	1	1	242,7647819	149,9607704	1,618855259	324,1832275	172,7960712	1,876103	112,7764978	54,67328462	2,062735002	466,4366264	284,7207954	1,638224654	118,7394751	38,5904108	3,076916586	342,5760941	63,08836514	5,430099407	2,385185683	2,175977663	,20920802	2,510790542	2,237533864	,273256678	2,052218604	1,737775166	,314443438	2,668792646	2,454419188	,214373457	2,074595125	1,586479402	,488115723	2,534757053	1,799949273	,73480778	29	0	,8	68,6	46	100	38	56,6	,2
26	14	12	1	1	1831,680441	1694,164911	1,081170097	1871,715732	1132,310044	1,653006385	1218,268178	650,1753092	1,873753373	1512,195955	531,8086711	2,843496237	1018,8079	387,4052089	2,629824991	1664,558107	548,3400666	3,035631003	3,262849708	3,228955683	,033894025	3,272239891	3,05396536	,218274531	3,0857429	2,813030473	,272712428	3,179608072	2,725755414	,453852658	3,008092304	2,588165456	,419926848	3,22129896	2,73904998	,48224898	66,6	51,4	1,8	19,2	72	83,8	51,6	53	13,2
30	16	14	1	1	1649,207194	931,7584707	1,769994313	1687,251687	959,8857856	1,757762967	1231,762847	645,8103355	1,907313618	1363,850971	479,3916603	2,844961821	1454,094228	842,8863052	1,725136853	1941,77745	668,8057257	2,903350518	3,217275221	2,96930335	,247971871	3,227179871	2,982219561	,24496031	3,090527101	2,810104991	,28042211	3,134766917	2,680690475	,454076443	3,162592551	2,925768998	,236823553	3,288199453	2,825299982	,462899471	65,2	70,6	0	0	5,6	78,6	48,2	49	1,6
21	10	11	1	1	366,5830735	124,8022813	2,937310678	928,6515698	244,8365635	3,792944797	702,5020562	176,1097762	3,989000903	527,6920785	118,4006982	4,45683249	771,5791103	300,1658276	2,570509496	1134,385976	295,473128	3,839218761	2,564172408	2,096222524	,467949884	2,967852797	2,388876275	,578976522	2,8466476	2,245783465	,600864135	2,722380575	2,073354263	,649026311	2,887380461	2,477361248	,410019213	3,054760849	2,47051799	,584242859	52,4	58,8	5,6	22,8	68	100	57,6	84	3,8
38	21	17	2	2	417,3744044	66,02411682	6,321544679	345,1687242	92,55304251	3,729415207	284,5887715	80,56196033	3,532545265	304,7516359	46,82338359	6,508535107	309,0381947	85,75566664	3,603705817	430,5295811	82,33250071	5,229157106	2,620525812	1,819702601	,800823212	2,538031437	1,9663907	,571640737	2,454217761	1,906130025	,548087735	2,483946046	1,670462794	,813483252	2,490012158	1,933262827	,556749331	2,634002997	1,915571307	,71843169	12,6	33,2	13,2	57	8,4	93,4	50	57,8	17,6
41	20	21	2	2	1692,614494	369,1245162	4,585483814	741,0129465	225,5527159	3,285320434	1911,732216	244,7564652	7,810752675	996,348764	200,4890965	4,969590774	1043,494539	317,3768591	3,287872159	868,3979099	207,0539687	4,194065515	3,228558055	2,567172891	,661385165	2,869825796	2,353248061	,516577735	3,281427059	2,388734172	,892692886	2,998411386	2,302090759	,696320628	3,018490181	2,501575258	,516914923	2,93871877	2,316083559	,62263521	69,8	47,4	,4	1,4	21,6	54,8	69,6	52,2	4,2
36	22	14	2	1	806,9846677	1255,592065	,642712463	1607,606967	1587,734444	1,012516276	545,4743045	1002,370234	,54418446	3336,678701	1892,514627	1,763092689	1214,82935	1490,826745	,814869571	1561,727767	1600,092696	,976023308	2,906865283	3,098848562	-,191983278	3,20617988	3,200777866	,005402013	2,736774297	3,001028162	-,264253864	3,523314389	3,277039245	,246275145	3,084515276	3,173427175	-,088911899	3,193605332	3,204145143	-,010539811	39	34,2	10,8	93,4	4	96	59,4	43	35,2
32	15	17	1	2	2183,352298	241,4956368	9,040959609	2045,014847	358,0347906	5,711776902	1244,21233	173,564002	7,168608214	1517,419155	239,9341914	6,324313956	937,2773253	194,3208126	4,823350175	1559,429865	249,3558494	6,253833101	3,339123818	2,382909289	,956214529	3,310696465	2,55392523	,756771236	3,094894501	2,239459655	,855434846	3,181105562	2,380092141	,801013421	2,971868111	2,288519318	,683348793	3,192965847	2,39681956	,796146287	5,6	12,2	0	3	0	51,2	52,2	43,4	0
29	16	13	1	1	744,9661899	1643,011037	,453415207	811,0536641	657,5441356	1,233458897	869,0385501	648,8024554	1,339450156	1178,558192	554,2778304	2,126295023	613,1663484	1173,519257	,522502162	991,0456481	677,4373257	1,462933338	2,872136563	3,215640481	-,343503918	2,909049591	2,817924909	,091124682	2,939039042	2,812112485	,126926557	3,071351031	2,743727508	,327623523	2,787578312	3,069490221	-,281911908	2,996093659	2,830869122	,165224537	68	22,2	55,2	50,4	32,2	85,4	53,6	50,8	1,2
27	16	11	1	1	33,50300722	45,84234111	,73083107	150,5258935	76,83633028	1,959045844	317,8156548	576,5762919	,551211798	640,1324255	738,4484076	,866861407	349,5425166	692,3150539	,504889378	691,8774796	512,2931711	1,350549878	1,525083791	1,661266788	-,136182998	2,177611214	1,885566615	,292044599	2,502175286	2,760856781	-,258681495	2,806269827	2,868320158	-,062050332	2,543500009	2,840303775	-,296803766	2,840029195	2,709518567	,130510628	58	0	0	17	0	59	49,4	46	0
24	13	11	1	1	503,3471419	294,9807451	1,706372874	542,6020601	233,6631158	2,322155374	385,2539758	979,5788737	,393285305	1143,094152	861,110889	1,327464519	351,1896923	1295,545402	,271074786	917,7371891	1303,438647	,704089288	2,701867607	2,469793668	,232073939	2,734481438	2,368590164	,365891275	2,585747129	2,99103941	-,405292281	3,058082003	2,935059081	,123022922	2,545541761	3,112452637	-,566910876	2,962718331	3,115090594	-,152372263	70,4	38,6	0	59,6	35,4	96	70	22,4	0
36	19	17	1	2	958,5181023	504,3912001	1,9003466	853,6958387	595,9951937	1,43238712	846,6163125	420,8684585	2,011593636	718,5951891	391,6062594	1,834994135	481,4409366	443,8713948	1,084640601	604,2354988	272,0171467	2,22131401	2,981600319	2,702767501	,278832818	2,931303164	2,775242757	,156060407	2,927686632	2,624146379	,303540253	2,856484305	2,592849625	,263634681	2,682543015	2,647257158	,035285857	2,781206236	2,434596281	,346609956	59,2	54,6	0	0	49,6	68	75,6	52,2	0
27	15	12	1	1	257,1077141	1723,46687	,149180538	791,8002817	964,0746209	,821306012	435,7665076	946,8733852	,460216238	763,1525455	640,6017691	1,19130571	663,5477575	1808,864476	,366831107	540,1617218	978,7194816	,55190658	2,410115107	3,236402939	-,826287831	2,898615652	2,98411065	-,085494998	2,639253848	2,97629191	-,337038062	2,882611357	2,806588134	,076023223	2,821872186	3,25740603	-,435533844	2,732523805	2,990658233	-,258134428	48,6	0	0	98,8	89,4	100	62,4	72,8	0
34	16	18	1	2	935,8859324	944,9606747	,990396699	615,1123557	921,6062891	,667435067	316,4832968	266,6987854	1,186669434	544,3304164	475,0346033	1,145875296	207,2896186	254,2063533	,815438387	811,1218518	514,2725222	1,577221836	2,971222919	2,975413735	-,004190816	2,788954451	2,96454543	-,175590979	2,500350794	2,426021038	,074329756	2,735862603	2,676725246	,059137357	2,316577552	2,405186401	-,088608848	2,909086102	2,71119332	,197892781	51,4	1,6	0	1	10,4	88,4	50,6	49	0
35	23	12	2	1	1054,36246	642,028072	1,64223732	768,37597	477,4251876	1,609416491	457,1240178	575,8590229	,793812374	659,0747871	382,8505351	1,721493707	603,8701843	320,6101986	1,88350273	610,3515703	249,8707668	2,442668977	3,022989935	2,807554018	,215435917	2,885573774	2,678905327	,206668447	2,66003404	2,760316176	-,100282136	2,818934698	2,583029258	,235905439	2,780943587	2,505977333	,274966254	2,785580066	2,39771545	,387864617	53,2	4,8	1,6	,4	93,6	5,8	39,6	84,4	,8
37	22	15	2	1	391,9797269	124,5836342	3,146317968	1123,564397	405,3765056	2,771656426	460,9950221	272,8159429	1,689765698	2381,842572	572,3629815	4,161419674	422,8969837	122,4365258	3,454009993	932,3631516	462,1414328	2,017484444	2,593263606	2,095460995	,49780261	3,050597969	2,607858575	,442739394	2,663696236	2,435869746	,22782649	3,376913053	2,757671537	,619241516	2,626234588	2,087910998	,53832359	2,969585101	2,664774906	,304810195	35,8	31,2	1	15,8	9,2	50,2	58,2	27,4	16
25	12	13	1	1	352,2401158	1407,198284	,250313065	554,8948381	1009,91693	,54944602	351,0073708	699,6138077	,501715899	274,0284487	294,2012555	,931431949	129,4492808	329,1228712	,393315969	314,989895	385,2522462	,817619879	2,546838815	3,148355297	-,601516482	2,744210685	3,004285653	-,260074968	2,545316236	2,844858372	-,299542136	2,437795652	2,468644522	-,030848869	2,112099642	2,517358063	-,40525842	2,498296622	2,58574518	-,087448558	50,8	41,2	0	58	51,4	100	50,4	47	0
42	29	13	2	1	819,1318464	531,4775728	1,541235018	590,7785618	288,0298179	2,051102091	1564,186823	647,5643143	2,415492621	947,799872	382,7598354	2,476226041	862,3911231	314,0199278	2,746294253	1038,235975	258,662269	4,013867113	2,913353811	2,725484943	,187868868	2,771424727	2,45943745	,311987277	3,194288623	2,811282908	,383005715	2,976716646	2,582926359	,393790287	2,935704278	2,496957209	,438747068	3,016296073	2,412733083	,60356299	22,8	0	5,6	10	16,6	69,6	5,8	36,6	0
24	13	11	1	1	91,30373565	235,9300922	,386994871	401,8732646	701,0079128	,573279213	274,818047	916,1452595	,299972132	607,834167	1036,568241	,586390884	465,6877644	1225,383414	,38003433	584,7813622	1092,503709	,535267164	1,960488547	2,372783337	-,412294791	2,604089115	2,84572292	-,241633805	2,439045249	2,961964339	-,52291909	2,783785109	3,015597899	-,23181279	2,668094827	3,088271998	-,42017717	2,766993523	3,03842292	-,271429398	51,2	20,6	,2	9,6	45	89,4	52,2	41,2	0
30	18	12	1	1	786,1058399	95,66551619	8,217233034	769,7268733	117,1795898	6,568779382	480,4802938	179,9257203	2,670436962	795,8835167	190,4464849	4,179040202	1120,752909	265,268238	4,224979655	1147,119476	184,5372015	6,216196334	2,895481023	1,980755419	,914725603	2,886336649	2,068851973	,817484676	2,68167558	2,25509325	,426582331	2,90084951	2,279772961	,621076549	3,049509875	2,423685253	,625824622	3,059608653	2,26608393	,793524723	51	19,2	0	20,6	15,6	69,4	48,6	22,6	0
37	21	16	2	1	395,6616754	212,1184042	1,865286875	886,8058939	389,8275733	2,27486703	590,2875225	486,8593934	1,212439424	1109,117816	563,0958423	1,969678574	934,1883197	509,9320285	1,831985966	1783,244746	384,4014225	4,639017032	2,597323986	2,326578351	,270745634	2,947828571	2,590872554	,356956016	2,771063603	2,687403554	,08366005	3,044977682	2,750582321	,294395361	2,970434433	2,707512291	,262922142	3,251210953	2,584784986	,666425967	62	26,6	0	18,8	89,8	100	70,6	42,4	29
36	20	16	2	1	311,659612	517,4938877	,60224791	1156,541126	671,0309993	1,723528612	244,4628544	342,8640919	,713002207	882,6666077	437,9768768	2,01532696	215,6648957	712,0866862	,302863261	808,0518443	748,9956955	1,078847114	2,493680526	2,713905225	-,220224698	3,063161081	2,826742584	,236418497	2,388212878	2,535122004	-,146909126	2,945796697	2,641451182	,304345515	2,33377946	2,852532866	-,518753406	2,907439226	2,874479322	,032959904	57,2	34	,4	60,8	17,6	72,8	59,8	47,8	7,8
33	16	17	1	2	223,9644855	158,9275661	1,409223655	430,1446842	440,0356803	,977522286	137,2682404	30,07723081	4,563858998	231,7592616	27,72183349	8,360170755	179,0106066	81,61452736	2,193366946	595,1561763	179,0036596	3,324826865	2,350179157	2,201199232	,148979925	2,63361456	2,643487893	-,009873333	2,137570067	1,478237849	,659332218	2,365037099	1,442821951	,922215148	2,252878764	1,91176747	,341111294	2,774630945	2,25286191	,521769035	31	34,2	,4	2	48,8	87,2	57,6	72,8	7,4
40	20	20	2	2	2585,483472	660,5558679	3,914102649	3072,254429	607,9820037	5,053199618	2639,289417	845,3497029	3,122127337	2801,706557	955,6534154	2,931718248	1692,343413	998,2121666	1,69537446	2180,586009	740,4820786	2,944819426	3,412541766	2,819909555	,592632211	3,487457179	2,783890724	,703566455	3,421487016	2,927036404	,494450612	3,447422647	2,980300416	,46712223	3,228488495	2,999222859	,229265636	3,338573221	2,869514552	,469058669	74,8	16	0	100	51,6	100	54	84,8	54,8
49	30	19	2	2	667,2853043	670,0641521	,995852863	593,700223	721,8106603	,822515177	467,7413523	566,6392561	,825465845	2384,978043	1254,493997	1,901147433	185,2997819	379,2274378	,488624407	401,6977947	522,187546	,769259623	2,82431156	2,826116384	-,001804824	2,773567212	2,858423292	-,08485608	2,670005767	2,753306659	-,083300892	3,377484385	3,098468587	,279015797	2,267874908	2,578899752	-,311024844	2,603899447	2,71782651	-,113927062	45,8	1,6	13,2	51,4	30,4	,8	50	64,8	0
34	18	16	1	1	990,71132	402,0854143	2,4639325	1177,104579	641,1961195	1,83579492	1083,10266	610,1955797	1,775009023	1407,025413	792,4391044	1,775562822	1042,398091	615,1023783	1,694674136	1527,41318	974,8578051	1,566806125	2,995947125	2,604318319	,391628806	3,070815049	2,806990885	,263824164	3,034669622	2,785469057	,249200565	3,148301942	2,898965898	,249336043	3,018033607	2,788947406	,229086201	3,183956534	2,988941273	,195015261	5,4	0	0	100	0	84,6	29,4	6	0
35	23	12	2	1	482,6240315	100,6301699	4,796017259	676,5358998	166,637515	4,05992552	421,1545964	85,90323709	4,902662701	964,6971393	175,7906701	5,487760748	334,3424977	392,9701799	,850808827	936,3386099	201,9982896	4,635378903	2,683608943	2,002728206	,680880737	2,830290847	2,221772781	,608518066	2,624441545	1,93400953	,690432015	2,984390991	2,244995822	,739395169	2,524191583	2,594359596	-,070168013	2,971432932	2,305347692	,66608524	2,6	1	0	19,6	31,4	100	10,4	6,8	5,2
39	25	14	2	1	598,9756434	743,4877197	,805629505	785,2538634	987,8916859	,794878502	629,9098624	1248,976843	,504340706	1653,404778	1697,395866	,974083189	491,9605548	898,6806858	,547425312	776,0617278	844,6052414	,918845503	2,777409163	2,8712738	-,093864637	2,895010082	2,99470933	-,099699249	2,799278408	3,096554386	-,297275978	3,218379188	3,22978314	-,011403952	2,691930283	2,953605408	-,261675125	2,889896266	2,926653772	-,036757506	49,8	10,6	,4	0	32,2	60	19,2	3,6	,2
29	16	13	1	1	981,9943396	320,3976128	3,06492402	584,3125362	176,8163167	3,304630179	1314,344587	272,1055203	4,83027535	1438,070037	465,9119989	3,086570083	1020,430713	445,2396136	2,291868653	1258,907904	423,3005169	2,974028743	2,992108984	2,505689272	,486419713	2,766645204	2,247522339	,519122865	3,118709241	2,434737353	,683971888	3,157780038	2,668303895	,489476142	3,008783522	2,648593797	,360189725	3,09999396	2,626648799	,473345162	45,8	0	1,6	74,6	57,4	91,2	38,6	62,6	69,4
52	28	24	2	2	330,414708	69,0336967	4,786281538	657,485849	148,9955059	4,412789801	658,8771304	438,800764	1,501540527	962,3887324	369,2021871	2,606671266	338,2200285	126,4021347	2,675746175	490,2168544	167,0755754	2,934102446	2,519059371	1,83906113	,679998241	2,81788641	2,173173169	,644713241	2,818804433	2,642267375	,176537058	2,98335053	2,567264265	,416086265	2,529199322	2,101754408	,427444913	2,690388239	2,222912965	,467475273	64,8	77	5,2	0	67,6	58,8	77,6	76,8	11,8
39	18	21	1	2	758,2298988	389,7385699	1,94548335	840,3449782	316,9717319	2,651166945	955,885444	346,788194	2,756395576	659,3400738	249,9933614	2,637430331	1015,565788	350,993209	2,893405804	842,3019068	271,173433	3,10613727	2,879800906	2,590773387	,289027518	2,924457609	2,501020533	,423437076	2,980405848	2,540064304	,440341544	2,819109472	2,397928476	,421180996	3,006708062	2,545298714	,461409348	2,925467784	2,433247139	,492220645	25	0	9,4	100	37	84,4	49,6	0	21,6
35	19	16	1	1	1053,702337	73,62417167	14,31190753	923,5261062	73,93957693	12,49028118	868,9671447	204,3934003	4,251444241	856,4956079	196,7899706	4,352333634	1316,331046	125,04172	10,52713483	1113,86724	169,3882051	6,575825275	3,022717943	1,867020422	1,155697522	2,965449177	1,868876961	1,096572215	2,939003356	2,310466869	,628536488	2,93272514	2,294002961	,638722179	3,119365124	2,097054939	1,022310185	3,046833431	2,228883166	,817950265	85	37	0	83,6	100	100	47,8	44,2	0
49	25	24	2	2	228,1260744	40,17109076	5,678861841	382,5534311	77,50130308	4,936090309	139,0373883	70,89367629	1,961210019	262,2119292	97,41871136	2,691597185	516,1556626	129,8279587	3,97568958	609,0638157	145,7633083	4,178443965	2,358174927	1,603913624	,754261303	2,582692101	1,889309005	,693383097	2,143131601	1,850607498	,292524103	2,418652446	1,98864238	,430010065	2,712780696	2,113368229	,599412468	2,784662799	2,163648217	,621014582	60,2	20,8	0	33,4	12,4	24,6	30,8	81,4	0
55	29	26	2	2	800,1035841	361,8822166	2,210950269	838,5394477	378,9204773	2,21296947	1540,005032	827,7705141	1,860425088	887,7519727	628,5391153	1,412405292	339,1049662	442,5716399	,766214858	1444,509536	706,2395638	2,045353461	2,903146216	2,558567242	,344578974	2,923523498	2,578548076	,344975422	3,18752214	2,917909952	,269612187	2,948291646	2,79833231	,149959336	2,53033415	2,645983581	-,115649431	3,159720413	2,848952043	,31076837	25,8	0	0	0	77	100	48	94,8	0
36	20	16	2	1	1312,439818	968,5009544	1,355124961	1167,287989	685,4654642	1,702912911	510,790997	1643,645725	,310767089	915,1500269	1379,288452	,663494301	646,315296	687,8852	,939568544	1080,02526	682,2119821	1,583122678	3,118079398	2,986100053	,131979345	3,067178017	2,835985579	,231192438	2,708243234	3,215808215	-,50756498	2,961492297	3,1396551	-,178162803	2,810444434	2,837515966	-,027071531	3,033433913	2,833919343	,19951457	42,4	23,4	6,2	38,8	37,2	42,2	62,6	51	8
28	14	14	1	1	56,76981907	16,81276629	3,376590033	251,2298188	46,92703318	5,353626722	265,5242087	72,44759157	3,665052252	439,8336784	82,54682593	5,328293044	346,8217582	90,57386007	3,829159517	618,5324963	105,2599128	5,87623987	1,75411751	1,225639176	,528478334	2,400071185	1,671423098	,728648087	2,424104123	1,860023952	,564080171	2,643288481	1,916700379	,726588102	2,540106336	1,957002877	,583103459	2,791362521	2,022263006	,769099516	80,6	30,6	0	8,4	0	63	66,2	35,8	0
37	22	15	2	1	301,566479	133,3733746	2,261069572	825,9922713	277,6351763	2,975099489	1112,312347	313,6579702	3,546258831	746,1293452	173,2991603	4,305441202	624,1559766	211,7393391	2,947756327	1001,906586	183,6755676	5,454762432	2,479383065	2,12506914	,354313926	2,916975984	2,44347449	,473501493	3,046226758	2,496456328	,54977043	2,872814121	2,238796458	,634017663	2,795293133	2,325801553	,46949158	3,000827231	2,264051391	,736775841	26,4	3,6	1,8	76	17,4	77	51,4	58,6	11,4
33	19	14	1	1	693,8357155	212,2794494	3,268501578	939,7306241	230,1376381	4,083341743	262,3648999	145,777779	1,799759207	974,4165266	250,9680708	3,882631458	393,46866	336,0730444	1,170783157	560,7227791	164,8740303	3,400916311	2,841256652	2,326907953	,514348699	2,97300338	2,361987652	,611015728	2,418905733	2,163691329	,255214404	2,988744641	2,399618472	,589126169	2,594910146	2,52643368	,068476466	2,748748199	2,217152254	,531595945	94	8,4	2	97	55	98	93	50,6	0
39	22	17	2	2	334,2036908	91,00007174	3,672565135	739,9319319	118,9455632	6,220761093	538,4520477	138,2307406	3,895313338	788,6252387	201,8961844	3,906092832	196,956019	53,16378721	3,704702568	247,6486964	51,68025297	4,791940484	2,524011242	1,959041735	,564969507	2,86919177	2,075348247	,793843523	2,731147033	2,140604635	,590542398	2,896870672	2,305128111	,59174256	2,294369257	1,725615911	,568753346	2,393836046	1,713324631	,680511415	45,6	26,8	0	1	15,4	59,4	34,2	28,2	0
54	31	23	2	2	630,4513223	199,077946	3,166856676	847,0778127	285,0926716	2,971236714	882,8737693	278,872655	3,165867121	978,5394824	315,0097398	3,106378498	527,4153539	144,0638857	3,660982427	1180,882111	293,3906779	4,024947622	2,79965156	2,299023151	,500628409	2,927923307	2,454986054	,472937253	2,945898614	2,445405931	,500492683	2,990578353	2,498323982	,492254371	2,722152769	2,158555124	,563597644	3,072206544	2,467446311	,604760233	61,6	26	57,2	100	18,8	82,4	17	7,2	19
47	29	18	2	2	184,232014	176,8120237	1,041965417	477,3080724	285,6665326	1,670857513	229,203432	153,0773204	1,497304966	696,4372922	151,3302779	4,602101455	204,5327256	185,1409975	1,104740324	351,3599377	141,607347	2,481226752	2,2653651	2,247511795	,017853305	2,678798779	2,455859363	,222939416	2,360221116	2,184910851	,175310265	2,842882018	2,17992583	,662956189	2,310762806	2,267502599	,043260206	2,545752241	2,151085786	,394666455	48,6	57,2	0	74,6	0	100	61,8	48,4	2,2
42	25	17	2	2	566,1431131	1229,920141	,46030884	732,7466264	668,2017917	1,096594824	534,4417964	753,2142163	,709548207	905,1951965	595,8873708	1,519070954	473,5651297	950,3704894	,498295281	765,8777635	780,7334346	,98097216	2,752926229	3,089876914	-,336950685	2,864953828	2,824907636	,040046192	2,727900415	2,876918508	-,149018093	2,956742241	2,775164181	,18157806	2,675379716	2,977892942	-,302513226	2,88415946	2,892502778	-,008343318	60,2	48,8	0	9,8	21,8	70,2	39,6	37,6	2,4
36	20	16	2	1	468,8942723	385,4962419	1,216339412	553,6811905	624,8766803	,886064736	420,7120547	208,5027241	2,017777257	424,6232112	231,7841188	1,831977158	250,2385972	209,3836539	1,195120022	449,6073763	399,2043304	1,126258765	2,671074928	2,586020149	,085054779	2,74325977	2,795794318	-,052534547	2,623984956	2,319111733	,304873223	2,62800373	2,365083676	,262920054	2,398354297	2,320942774	,077411522	2,652833428	2,601195244	,051638184	26,8	0	,2	62,2	0	70,2	26,4	0	0
29	13	16	1	1	441,2678891	344,4428547	1,281106236	1426,949898	566,0038173	2,521095892	1638,403514	778,6196563	2,104241141	1262,676917	636,5716714	1,983558134	640,6446317	629,7447784	1,017308366	1305,05613	803,3303467	1,624557238	2,644702325	2,53711718	,107585145	3,154408725	2,75281936	,401589365	3,214420871	2,891325363	,323095507	3,101292241	2,803847308	,297444933	2,806617191	2,799164575	,007452616	3,115629191	2,904894173	,210735017	6,4	19,4	0	7,8	0	72,6	0	3,4	0
44	21	23	2	2	975,0468333	349,4336361	2,790363413	804,8231984	339,3854988	2,371413043	1006,38273	290,1825851	3,468101747	829,0666274	396,3356304	2,091829661	340,7565449	251,7699087	1,353444288	551,0588854	241,8052239	2,278937058	2,989025476	2,543364707	,445660769	2,905700486	2,530693282	,375007204	3,002763175	2,462671345	,54009183	2,918589434	2,598063117	,320526317	2,532444206	2,401003822	,131440384	2,741198009	2,383465679	,357732331	47	38,6	7,8	33,4	33,6	79	69,6	43,8	48,6
53	29	24	2	2	1289,994946	1316,766321	,979668849	1546,108501	517,1829413	2,989480855	1279,35336	681,1443295	1,878241225	1531,856028	591,1901191	2,591139429	1541,386775	636,327212	2,422317867	830,2459952	372,4781477	2,22897907	3,110588009	3,11950871	-,008920701	3,189239968	2,713644192	,475595776	3,106990514	2,833239145	,273751369	3,18521795	2,771727167	,413490783	3,187911628	2,803680496	,384231133	2,919206789	2,571100799	,34810599	55	36,4	24,4	83,4	51,2	65,6	42,6	61,8	1,8
49	34	15	2	1	602,8733549	988,8326964	,609681857	603,7956697	700,9198194	,861433295	214,8932522	290,698032	,739231878	897,657575	477,2398109	1,880936071	491,027955	503,1234067	,975959274	692,039769	500,2227087	1,383463319	2,78022609	2,995122818	-,214896729	2,780889994	2,84566834	-,064778346	2,332222779	2,463442092	-,131219313	2,9531107	2,678736665	,274374035	2,691106218	2,701674522	-,010568305	2,840131052	2,699163404	,140967649	23,6	0	0	30,8	,6	39,6	30,8	13,2	0
41	22	19	2	2	3169,617317	744,1865911	4,259170152	2077,081426	869,7491088	2,388138608	2103,755976	1114,692011	1,887297976	2275,533315	1490,98346	1,526196216	3769,158993	1016,986582	3,706203268	2889,437407	1208,325908	2,39127324	3,501006831	2,871681841	,62932499	3,317453522	2,939393992	,37805953	3,322995363	3,047154889	,275840474	3,357083198	3,173472826	,183610372	3,576244458	3,007315223	,568929235	3,460813291	3,082184087	,378629204	24,4	7	12,4	32,4	9,8	52,2	9,4	17,2	6,2
26	13	13	1	1	715,3196698	572,3740189	1,249741683	1739,508501	893,0597209	1,947807588	1165,587469	522,8193175	2,229426936	1847,529044	541,2768542	3,413279229	771,1306504	1250,416124	,616699222	1764,893125	1212,26357	1,455865843	2,854500167	2,757679912	,096820255	3,240426555	2,950880502	,289546053	3,06654487	2,718351626	,348193244	3,266591274	2,733419456	,533171818	2,887127966	3,097054565	-,209926599	3,246718411	3,083597054	,163121357	70	26,2	0	68,2	73,6	70,4	66,6	78,6	0
33	18	15	1	1	152,5201158	47,82274481	3,189279838	272,6371571	140,0852163	1,946223621	60,40859608	28,3437017	2,131288169	288,9760005	92,39757124	3,1275281	77,48015565	8,511798212	9,102677686	164,9693406	24,45411868	6,746075896	2,183327126	1,679634499	,503692627	2,435585045	2,146392305	,289192739	1,781098743	1,452456569	,328642174	2,460861776	1,965660556	,49520122	1,889190485	,930021319	,959169165	2,217403238	1,388352016	,829051223	75,8	51	32,6	0	51,4	0	71	100	0
47	26	21	2	2	2036,693346	395,9809901	5,143411923	1675,608177	253,2420303	6,616627481	352,9612737	72,01399555	4,901287187	870,8339459	143,4661105	6,069962743	988,1590683	186,8536358	5,288412313	1151,373203	160,5442499	7,17168758	3,308925645	2,597674337	,711251307	3,224172471	2,403535787	,820636684	2,547727058	1,857416908	,69031015	2,93993535	2,156749324	,783186025	2,994826861	2,271501553	,723325308	3,061216117	2,205594755	,855621362	44,8	44,8	52,2	52,8	45	78,4	46,8	52	63,2
32	17	15	1	1	917,9504376	232,0514182	3,955806194	474,7107551	135,2488364	3,50990639	1071,040766	213,16028	5,024579465	1898,336444	303,0270372	6,264577779	612,7422528	147,0480387	4,166952909	934,0042637	250,6561996	3,726236435	2,962819233	2,365584227	,597235006	2,676429071	2,131133537	,545295534	3,029806001	2,328706282	,701099719	3,278373185	2,48148138	,796891806	2,787277829	2,167459236	,619818592	2,970348859	2,399078451	,571270408	25	2,8	3,2	33,4	13,8	38,4	6,2	4,4	1
25	14	11	1	1	1227,020597	386,170566	3,177405801	1440,255314	340,9044086	4,224806947	1303,699225	573,8222544	2,271956542	1881,409714	410,4849943	4,583382439	677,7175164	158,8691447	4,265885094	838,4138528	172,8596844	4,850256759	3,088851853	2,586779169	,502072684	3,158439486	2,532632618	,625806869	3,115177407	2,758777387	,35640002	3,274483382	2,613297286	,661186096	2,831048711	2,201039557	,630009153	2,923458445	2,237693716	,68576473	21,6	16,6	0	29,6	0	100	10,8	,2	0
34	19	15	1	1	198,307004	271,5806611	,730195601	372,8368574	600,0354688	,621358031	494,2389635	1603,339001	,30825606	493,9674795	1157,98424	,426575304	339,197184	942,2833341	,359973664	772,5481372	1681,022131	,459570474	2,297338053	2,433898841	-,136560788	2,571518839	2,778176923	-,206658084	2,69393698	3,205025357	-,511088377	2,693698358	3,063702649	-,370004291	2,530452238	2,97418151	-,443729271	2,88792555	3,225573431	-,337647881	96,8	83,2	1,2	8,6	60,6	92,6	98,6	81	0
54	30	24	2	2	617,2640105	104,8139906	5,889137577	769,7743251	128,4904494	5,99090694	406,3988441	43,1991355	9,407568911	663,7900928	105,4620466	6,294113514	1261,570425	234,7697995	5,373648687	1900,91297	357,7398084	5,313674703	2,790470956	2,020419256	,7700517	2,886363422	2,108870848	,777492574	2,608952464	1,635475056	,973477408	2,822030766	2,023096195	,798934571	3,100911499	2,370642229	,73026927	3,278962234	2,55356727	,725394964	50	36,4	0	61,2	58	87	60,2	68	17,6
46	24	22	2	2	249,1867361	81,16951183	3,069954845	783,5827316	253,4997327	3,0910594	678,5777969	131,8881641	5,14510003	931,7383011	138,4860526	6,728029891	384,6714402	129,8458381	2,96252422	737,7190336	193,2032086	3,818358085	2,396524922	1,909392934	,487131988	2,894084857	2,403977506	,490107351	2,831599645	2,120205823	,711393823	2,969293948	2,141406036	,827887912	2,585089943	2,113428034	,47166191	2,867890989	2,286014335	,581876654	66,4	3,2	,2	52,4	16,4	50	78,2	18	0
[truncated: 9 more columns]
